# Supplementary material for: Analysis of miRNA-mediated regulation of flowering induction in Lilium × formolongi
Source: BMC Plant Biol. 2021 Apr 20;21:190. doi: 10.1186/s12870-021-02961-3 (PMC8058995; doi:10.1186/s12870-021-02961-3)
Supplement: Supplementary file 2 — Additional file 2: Table S1. Conserved miRNA families in lily. Table S2. Novel miRNA families in lily. Table S3. Significant differential expression of miRNAs in lily. Table S4. Identified and annotated target transcripts for the conservative miRNAs in lily. Table S5. Identified and annotated target transcripts for the novel miRNAs in lily. Table S6. Specific RT-qPCR primers of lily. Table S7. The nodes of the gene network weight analysis results generated by WGCNA. Table S8. The edges of the gene network weight analysis results generated by WGCNA. [file 12870_2021_2961_MOESM2_ESM.xlsx]

## Sheet: Table S1
Supplementary Table S1. Conserved miRNA families in lily.
miR family	miR_name	miR sequence	length(nt)	genomeID	type	hairpin Length	CG%	dG	MFEI
lfo-miR156	lfo-miR156l	CGACAGAAGAGAGTGAGCAC	20	CL4246.Contig2_All	5'	88	50	-51.3	1.1
	lfo-miR156b	TGCTCACTACTCTCTCTGTCAGC	23	CL4246.Contig2_All	3'	88	50	-51.3	1.1
	lfo-miR156e	TGACAGAAGAGAGTGAGCACCCA	23	CL828.Contig1_All	5'	91	54.6	-49.6	0.9
	lfo-miR156m	TTGCGTGCTCACTTATCTTTCTG	23	CL828.Contig1_All	3'	91	54.6	-49.6	0.9
	lfo-miR156d	TGACAGAAGAGAGTGAGCTC	20	Unigene22394_All	5'	91	53.6	-49.9	1
	lfo-miR156n	GCTCACTTATCTTTCTGTCAGC	22	Unigene22394_All	3'	91	53.6	-49.9	1
	lfo-miR156o	TGACAGAAGAGAGTGAGCACT	21	Unigene31182_All	5'	192	43.9	-77.4	0.9
	lfo-miR156h	TTGACAGAAGAGAGTGAGCAC	21	CL1175.Contig1_All	5'	91	53.7	-43.4	0.9
	lfo-miR156p	GCTCACTTATCTCTCTGTCAGC	22	CL1175.Contig1_All	3'	91	53.7	-43.4	0.9
	lfo-miR156q	TGACAGAAGAGAGTGAGCTCA	21	CL3427.Contig1_All	5'	92	50	-39.9	0.9
	lfo-miR156f	GCTCACTTCTCTCTCTGTCACC	22	CL3427.Contig1_All	3'	92	50	-39.9	0.9
	lfo-miR156r	TGACAGAAGAGAGTGAGCTCA	21	CL3427.Contig2_All	5'	92	51	-41.6	0.8
	lfo-miR156i	GCTCACTTCTCTCTCTGTCACC	22	CL3427.Contig2_All	3'	92	51	-41.6	0.8
	lfo-miR156s	ACAGAAGAGAGTGAGCTCAC	20	CL3427.Contig3_All	5'	92	51	-41.6	0.8
	lfo-miR156t	TGCTCACTGCTCTCTCTGTCAGC	23	CL3427.Contig3_All	3'	92	51	-41.6	0.8
	lfo-miR156u	ACAGAAGAGAGTGAGCTCAC	20	CL3427.Contig4_All	5'	92	51	-41.6	0.8
	lfo-miR156v	TGACAGAAGAGAGTGAGCT	19	CL3427.Contig5_All	5'	104	50.9	-44.1	0.8
	lfo-miR156c	GCTCACTTCTCTCTCTGTCAGC	22	CL3427.Contig5_All	3'	104	50.9	-44.1	0.8
	lfo-miR156w	TGACAGAAGAGAGTGAGCT	19	Unigene29203_All	5'	104	50.9	-44.1	0.8
	lfo-miR156x	TTGACAGAAGAGAGTGAGCA	20	CL3580.Contig1_All	5'	36	37.3	-9.3	0.5
	lfo-miR156g	TGACAGGAGAGAGTGAGCACA	21	CL4246.Contig1_All	5'	58	50	-28.9	0.8
	lfo-miR156k	TTGACAGAAGATAGAGAGCAC	21	CL6382.Contig1_All	3'	56	53.2	-18.2	0.6
	lfo-miR156y	TGACAGAAGAGAGAGAGCAC	20	CL6382.Contig2_All	5'	77	51.8	-28.1	0.7
	lfo-miR156a	TGACAGAAGAGAGTGAGCAC	20	Unigene12321_All	3'	29	48.6	-7	0.4
	lfo-miR156z	TGACAGAAGAGAGTGAGCTT	20	Unigene14005_All	5'	80	48.8	-14.6	0.3
	lfo-miR156ab	TGACAGAATAGAGTGAGCAC	20	Unigene9508_All	5'	78	46.9	-31.6	0.8
lfo-miR159	lfo-miR159b	TTTGGATTGAAGGGAGCTCCA	21	Unigene2305_All	5'	76	45.1	-26.7	0.7
	lfo-miR159c	TTGGATTGAAGGGAGCTCCA	20	Unigene2305_All	3'	76	45.1	-26.7	0.7
	lfo-miR159g	GATGGGCTTGTGGTTTGCATGC	22	Unigene4575_All	5'	51	48	-28.2	0.6
	lfo-miR159f	TTTGGATTGAAGGGAGCTCTA	21	Unigene4575_All	3'	51	48	-28.2	0.6
	lfo-miR159e	TTTGGACTGAAGGGAGCTCCT	21	Unigene32905_All	3'	60	42.5	-28.3	0.9
	lfo-miR159a	TTTGGATTGAAGGGAGCT	18	Unigene9750_All	5'	75	56.8	-28.5	0.6
lfo-miR160	lfo-miR160b	TGCCTGGCTCCCTGTATGCCA	21	Unigene28892_All	5'	94	57	-54.6	1
	lfo-miR160c	AGCCATGCATGTGTAAGT	18	CL3921.Contig1_All	5'	124	38.6	-32.6	0.6
	lfo-miR160a	TGCCTGGCTCCCTGAATGCC	20	CL6847.Contig1_All	3'	22	57.1	-5.4	0.3
	lfo-miR160d	CTGCCTGGCTCCCTGAATGCC	21	Unigene15348_All	3'	37	49.1	-11.4	0.4
	lfo-miR160f	TGCCTGGCTCCCTGAATACCA	21	Unigene5857_All	5'	47	50	-12.7	0.5
lfo-miR164	lfo-miR164a	TGGAGAAGCAGGGCACGTGCA	21	Unigene5032_All	5'	131	49.6	-60.5	0.9
	lfo-miR164d	TGGAGAAGCAGGGCACGTGCT	21	Unigene12817_All	3'	15	46.8	-5.9	0.3
	lfo-miR164b	ATATATATGTGTGTGTGTGTT	21	Unigene29476_All	5'	29	46.2	-14	0.8
	lfo-miR164c	CATGTGCTCATCTTCTCCATC	21	Unigene6107_All	5'	110	40.2	-19	0.4
	lfo-miR164e	AGATCCAGCCTTGTGTCG	18	Unigene7901_All	3'	94	55.8	-35	0.6
lfo-miR166	lfo-miR166e	GGAATGCTGTCTGGTTCAAGG	21	Unigene11410_All	5'	92	42.4	-39.9	1
	lfo-miR166g	TCGGACCAGGCTTCATTCCTC	21	Unigene11410_All	3'	92	42.4	-39.9	1
	lfo-miR166b	GGAATGTTGTCTGGCTCGAGG	21	Unigene18877_All	5'	71	46.8	-31.8	0.9
	lfo-miR166d	TCTCGGACCAGGCTTCATTCC	21	Unigene18877_All	3'	71	46.8	-31.8	0.9
	lfo-miR166i	GGAATGTTATCTGGCTCGTGG	21	CL3760.Contig1_All	5'	120	52.4	-62.9	1
	lfo-miR166k	NCGGACCAGGCTTCATTCCCC	21	CL3760.Contig1_All	3'	120	52.4	-62.9	1
	lfo-miR166f	GGAATGTTGTCTGGCTCGTGG	21	CL3760.Contig2_All	5'	120	54	-64.1	0.9
	lfo-miR166l	NCGGACCAGGCTTCATTCCCC	21	CL3760.Contig2_All	3'	120	54	-64.1	0.9
	lfo-miR166h	TCGGACCAGGCTTCATTCC	19	CL3760.Contig3_All	3'	73	56.8	-36.5	0.7
	lfo-miR166m	AAGAACGAAAGTTGGGGG	18	CL3921.Contig1_All	5'	123	50.7	-46.1	0.6
	lfo-miR166c	TTCGGACCAGGCTTCATTCCCC	22	Unigene17647_All	5'	17	57.7	-0.4	0
	lfo-miR166a	TCGGACCAGGCTTCATTCCCCC	22	Unigene17647_All	3'	17	57.7	-0.4	0
	lfo-miR166n	TGATGTTGATGACGATGATGAA	22	CL2345.Contig2_All	5'	117	40.7	-32.4	0.6
	lfo-miR166o	TTGTCTGGCTCCAGGAAT	18	CL3828.Contig1_All	3'	48	38.1	-13.8	0.6
	lfo-miR166p	TCGGACCAGGCTTCATTCCCC	21	CL739.Contig1_All	3'	50	57.8	-22.9	0.6
	lfo-miR166q	AAATATCGTGTTTCTGTGCTTGTT	24	Unigene19713_All	5'	93	46.8	-25.7	0.5
	lfo-miR166r	CGGACCAGGCTTCATTCCCC	20	Unigene5797_All	5'	23	46.6	-20.2	0.4
lfo-miR167	lfo-miR167a	TGAAGCTGCCAGCATGATCTA	21	Unigene30316_All	5'	123	50.4	-56.1	0.9
	lfo-miR167d	GGTCATGCTCTGACAGCCTCACT	23	Unigene30316_All	3'	123	50.4	-56.1	0.9
	lfo-miR167b	GTCAGCCTCACTCCTTCC	18	CL171.Contig5_All	3'	95	53.4	-34.7	0.6
	lfo-miR167c	AGATCATCTTGCAGCTTCAAC	21	CL2584.Contig1_All	5'	79	40	-12	0.4
	lfo-miR167g	TGAAGCTGCCAGCATGATCTGA	22	CL2584.Contig2_All	5'	74	46.3	-19	0.5
	lfo-miR167e	TGTGTGTGTGTGTGTGTG	18	CL5153.Contig2_All	5'	31	41.1	-16.5	0.5
	lfo-miR167f	TGTGTGTGTGTGTGTGTG	18	CL5153.Contig3_All	5'	65	42.2	-25.1	0.5
	lfo-miR167i	TCTGTGTGTGTGTGTGTGTGC	21	CL6685.Contig1_All	5'	56	40.3	-17.9	0.7
	lfo-miR167h	GTCAGCCTCACTCCTTCC	18	Unigene25927_All	5'	123	41.2	-21	0.4
lfo-miR168	lfo-miR168a	TCGCTTGGTGCAGGTCGGGAA	21	CL5962.Contig1_All	5'	123	60.5	-64.4	0.8
	lfo-miR168b	CCTGCCTTGCGCCAACTGAAT	21	CL5962.Contig1_All	3'	123	60.5	-64.4	0.8
	lfo-miR168d	NCGCTTGGTGCAGGTCGGGAA	21	Unigene10473_All	5'	148	59.6	-70.1	0.8
	lfo-miR168c	CCTGCCTTGCATCAACTGAAT	21	Unigene10221_All	3'	55	60.3	-35.6	0.8
lfo-miR169	lfo-miR169h	TAGCCAAGGTTGACTTGCCCG	21	CL57.Contig1_All	5'	187	52.6	-103.7	1
	lfo-miR169b	GGCAGTCACCTTGGCTAGT	19	CL57.Contig1_All	3'	187	52.6	-103.7	1
	lfo-miR169m	TAGCCAAGGTTGACTTGCCCGTA	23	CL57.Contig3_All	5'	179	52.2	-97.9	1
	lfo-miR169h	GGCAGTCACCTTGGCTAGT	19	CL57.Contig3_All	3'	179	52.2	-97.9	1
	lfo-miR169d	TAGCCAAGGTTGACTTGCCCG	21	Unigene28451_All	5'	187	51.1	-101	1
	lfo-miR169e	GGCAATCACCTTGGCTAGT	19	Unigene28451_All	3'	187	51.1	-101	1
	lfo-miR169f	GGCAGTCACCTTGGCTAGTC	20	CL57.Contig4_All	3'	179	52.2	-97.9	1
	lfo-miR169g	TAGCCAAGGTTGACTTGCCCC	21	Unigene22383_All	5'	179	52.2	-97.9	1
	lfo-miR169a	TAGCCAAGGTTGACTTGCCCA	21	CL57.Contig5_All	5'	187	51.1	-101	1
	lfo-miR169i	CTGACAGGTTCTGATCAC	18	CL1039.Contig3_All	3'	124	36.9	-24.4	0.5
	lfo-miR169c	TAAAAGTTACTCTAGGGA	18	CL171.Contig4_All	5'	17	36	-2.7	0.3
	lfo-miR169l	TGTATATATATGTGTGTGTGG	21	CL3075.Contig6_All	3'	37	27.1	-10.9	0.8
	lfo-miR169k	TCCTTATATGTTCGTCTTTATC	22	CL5509.Contig1_All	5'	49	34.6	-2.3	0.1
	lfo-miR169n	GTGAATTGCCTGAGCATC	18	Unigene3829_All	3'	126	37.1	-30.7	0.6
lfo-miR171	lfo-miR171c	GAGGTATTGGTCCGGTTCAATC	22	Unigene4212_All	5'	87	47.7	-41.9	1
	lfo-miR171b	TGATTGAGCCGTGCCAATATC	21	Unigene4212_All	3'	87	47.7	-41.9	1
	lfo-miR171e	TTGAGCCGCGTCAATATC	18	Unigene160_All	5'	55	63.9	-23	0.6
	lfo-miR171a	TGATTGAGCCGCGCCAATATC	21	Unigene19833_All	5'	36	52.5	-10.8	0.5
lfo-miR172	lfo-miR172b	TCTCTGGGTTTGAGGGTGATA	21	Unigene20296_All	5'	117	53.7	-45.5	0.6
	lfo-miR172c	AAGCCCCTCCGCCTTCCCCT	20	Unigene20296_All	3'	117	53.7	-45.5	0.6
	lfo-miR172d	TGGTACAAGGGCCCGACTCTT	21	Unigene9011_All	5'	40	55.9	-25.5	0.4
	lfo-miR172f	TCTTGAGGCTCTTGACCAGA	20	Unigene9011_All	3'	40	55.9	-25.5	0.4
	lfo-miR172e	TCTATAAGAAATGCTGACA	19	CL82.Contig20_All	3'	11	30.4	0.1	0
	lfo-miR172g	AGAATCTTGATGATGCTGCA	20	Unigene12377_All	3'	34	59.2	-12.8	0.4
	lfo-miR172a	AGAATCTTGATGATGCTGCAT	21	Unigene25832_All	3'	108	46.5	-47.2	0.9
	lfo-miR172h	ATTGGAACGATACAGAGAA	19	Unigene4216_All	5'	59	42.3	-12.9	0.4
lfo-miR319	lfo-miR319b	TTGGACTGAAGGGAGCTCCCT	21	CL2642.Contig2_All	5'	16	55.2	-9.7	0.6
	lfo-miR319a	TGGACTGAAGGGAGCTCCCTC	21	CL2642.Contig2_All	3'	16	55.2	-9.7	0.6
lfo-miR390	lfo-miR390b	AAGCTCAGGAGGGATAGCGCC	21	Unigene5162_All	5'	106	41.1	-46.9	1
	lfo-miR390a	CGCTATCTATCCTGAGTTTCA	21	Unigene5162_All	3'	106	41.1	-46.9	1
lfo-miR391	lfo-miR391	ATCGCAGGAGAGATGATGCCT	21	Unigene18838_All	5'	120	49.2	-57.3	0.9
lfo-miR393	lfo-miR393a	TCCAAAGGGATCGCATTGATCA	22	CL2615.Contig1_All	5'	85	40.9	-27.7	0.8
	lfo-miR393b	ATCATGCCATCCCTTTGGATT	21	CL2615.Contig1_All	3'	85	40.9	-27.7	0.8
	lfo-miR393d	TCCAAAGGGATCGCATTGATCA	22	Unigene140_All	5'	85	40.9	-27.7	0.8
	lfo-miR393c	ATCATGCCATCCCTTTGGATT	21	Unigene140_All	3'	85	40.9	-27.7	0.8
	lfo-miR393e	TATATATATATATGTGTGTGTGC	23	Unigene7532_All	5'	42	26.7	-16.8	1.4
	lfo-miR393g	TATGGAAAGATAGAAATAAA	20	CL6711.Contig1_All	3'	29	26.7	-8.3	0.7
	lfo-miR393f	TCCAAAGGGATCGCATTGATTC	22	Unigene4693_All	5'	43	43.5	-8.3	0.4
lfo-miR394	lfo-miR394b	TTGGCATTCTGTCCACCTCC	20	Unigene29934_All	5'	155	51.6	-72.4	0.9
	lfo-miR394a	AGCTCTGTTGGCTTCCCTTTG	21	Unigene29934_All	3'	155	51.6	-72.4	0.9
	lfo-miR394c	TTGGCATTCTGTCCACCTCCTT	22	Unigene14281_All	3'	48	44.1	-14.5	0.5
lfo-miR395	lfo-miR395b	TGAAGTGTTTGGGGGAACTCC	21	Unigene22140_All	3'	97	52	-52.2	1
	lfo-miR395d	TCTCCTGGGGTTCCCTCG	18	CL171.Contig2_All	5'	40	68.2	-23.4	0.8
lfo-miR396	lfo-miR396f	TTCCACAGCTTTCTTGAATT	20	CL2799.Contig4_All	5'	145	37.6	-69.3	1.2
	lfo-miR396g	AGTTCAAGAAAGCCGTGGAAA	21	CL2799.Contig4_All	3'	145	37.6	-69.3	1.2
	lfo-miR396h	TTCCACGGCTTTCTTGAACTA	21	CL2799.Contig4_All	5'	139	37.2	-53.2	1
	lfo-miR396b	CAATTCAAGAAAGCAGTGGAAA	22	CL2799.Contig4_All	3'	139	37.2	-53.2	1
	lfo-miR396c	TTCCACGGCTTTCTTGAACTG	21	CL5014.Contig1_All	5'	145	40.3	-58.5	1
	lfo-miR396a	GTTCAAGAAAGACGTGGGAAA	21	CL5014.Contig1_All	3'	145	40.3	-58.5	1
	lfo-miR396i	TTCCACGGCTTTCTTGAACTG	21	CL5014.Contig2_All	5'	145	40.9	-58.5	1
	lfo-miR396g	GTTCAAGAAAGACGTGGGAAA	21	CL5014.Contig2_All	3'	145	40.9	-58.5	1
	lfo-miR396k	TTCCACAGCTTTCTTGAACTG	21	Unigene4812_All	5'	91	41.1	-40.4	1
	lfo-miR396d	GTTCAATAAAGCTGTGGGAAA	21	Unigene4812_All	3'	91	41.1	-40.4	1
	lfo-miR396l	TCCCACGGCTTTCTTGAACTG	21	CL5014.Contig1_All	5'	145	40.7	-61.3	1
	lfo-miR396m	CACAGCTTTCTTGAACTG	18	Unigene4812_All	5'	69	44	-34.7	1.1
	lfo-miR396e	TCCACAGGCTTTCTTGAACTG	21	Unigene3699_All	5'	196	54	-70.6	0.6
lfo-miR397	lfo-miR397c	TTGAGTGCAGCGTTGATGAGT	21	CL4595.Contig2_All	5'	117	37.4	-51	1.1
	lfo-miR397b	GTTTTGCTTCTGAATCTG	18	CL2113.Contig2_All	3'	70	52.1	-18.8	0.5
	lfo-miR397l	TTGAGTGCAGCGTTGATGAGG	21	CL3458.Contig1_All	3'	14	61.5	-4	0.3
	lfo-miR397a	TCGTTGAGTGCAGCGTTGATG	21	CL4595.Contig1_All	5'	103	37.7	-44.4	1.1
	lfo-miR397e	CTCGTTGAGTGCAGCGTTGATG	22	Unigene20370_All	3'	137	55.2	-46.3	0.6
lfo-miR398	lfo-miR398a	TTGAAACCATTGAATTCG	18	CL82.Contig11_All	3'	45	27.5	-3.8	0.3
lfo-miR399	lfo-miR399b	GGGTTTCTCTCCTTTGGCAGG	21	Unigene18707_All	5'	136	45.3	-54	0.9
	lfo-miR399d	TGCCAAAGGAGAGTTGCCCTG	21	Unigene18707_All	3'	136	45.3	-54	0.9
	lfo-miR399h	TGCCAAAGGAGACTTGCCC	19	Unigene204_All	5'	27	41	-23.4	0.3
	lfo-miR399e	TGCCAAAGGAGAATTGCCCCG	21	Unigene204_All	3'	27	41	-23.4	0.3
	lfo-miR399a	TGCCAAAGGAGAATTGCCCCA	21	Unigene205_All	5'	111	43.8	-30.7	0.4
	lfo-miR399b	TGCCAAAGGAGACTTGCCCTG	21	Unigene26029_All	3'	112	50	-45.4	0.8
	lfo-miR399c	CGCCAAAGGAGAGTTACCCTG	21	Unigene27043_All	5'	24	60.7	-7.6	0.4
lfo-miR406	lfo-miR406	AAAGCGAGTCTTCATAGG	18	CL171.Contig2_All	3'	29	55.2	-25.2	0.7
lfo-miR408	lfo-miR408a	GATGAGGCAGAGCATGAGAT	20	CL5441.Contig2_All	5'	150	53.2	-86.5	1
	lfo-miR408b	TGCACTGCCTCTTCCCTGGT	20	CL5441.Contig2_All	3'	150	53.2	-86.5	1
	lfo-miR408c	AAGGGATGAGGCAGAGCATG	20	CL5382.Contig1_All	5'	151	50.3	-83.7	1.1
	lfo-miR408d	TGCACTGCCTCTTCCCTGGCT	21	CL5382.Contig2_All	3'	151	50.3	-83.7	1.1
	lfo-miR408e	AGGGATGAGGCAGAGCATG	19	CL5441.Contig1_All	5'	92	57.9	-40.8	0.7
	lfo-miR408f	TGCACTGTCTCTTCCCTGGCT	21	CL5441.Contig1_All	3'	92	57.9	-40.8	0.7
	lfo-miR408g	GATGAGGAAGAGCATGAGATGAGGC	25	CL5739.Contig2_All	5'	169	46.9	-66.3	0.8
	lfo-miR408h	CTGCACTGCCTCTTCCCT	18	Unigene10083_All	5'	93	56.4	-27.1	0.5
	lfo-miR408i	TGCACTGCCTCTTCCCTCA	19	Unigene24858_All	5'	29	54.3	-4.8	0.3
	lfo-miR408g	TGCACTGCCTCTTCCCTCT	19	Unigene2939_All	3'	38	40.4	-8.4	0.4
	lfo-miR408k	TGCACTGCCTCTTCCCTTA	19	Unigene9590_All	3'	74	57.7	-26.2	0.6
lfo-miR414	lfo-miR414a	TCCTCATCATCGTCATCATCC	21	CL2360.Contig1_All	5'	69	51.8	-8.9	0.2
	lfo-miR414b	TCGTCCTCATCATCATCATC	20	CL2360.Contig1_All	3'	69	51.8	-8.9	0.2
	lfo-miR414c	TCATCATCGTCATCAACATCA	21	Unigene8808_All	3'	117	40.7	-24.9	0.5
	lfo-miR414d	TTCATCATCGTCATCAACATC	21	Unigene9005_All	5'	10	44.4	-1.4	0.1
lfo-miR477	lfo-miR477a	GGATGACTTTAGAGAGAGTGGAA	23	Unigene29191_All	5'	131	39.4	-42.2	0.8
lfo-miR481	lfo-miR481a	TTCTTTAACATGGTATCAGAGC	22	Unigene19603_All	3'	130	48.1	-45.4	0.7
	lfo-miR481b	TTCTTTGTCATGGTATCAGAGCTT	24	Unigene2180_All	5'	95	52.9	-35	0.6
	lfo-miR481c	CTTTGACATGGTATCAGAGCT	21	Unigene22340_All	3'	29	45.7	-12.1	0.8
	lfo-miR481d	TCTTTAACATGGTATCAGAGCA	22	Unigene22763_All	5'	23	36.7	-2.2	0.2
lfo-miR482	lfo-miR482d	CACACACACACACACACA	18	CL3237.Contig1_All	3'	122	49.3	-27.3	0.4
lfo-miR530	lfo-miR530	GATGAAGAACGTAGCGAA	18	CL3921.Contig1_All	5'	58	46.9	-14.4	0.5
lfo-miR845a	lfo-miR845a	TGTAGCTCTGATACCACTTGAT	22	Unigene15343_All	3'	48	42.6	-10.1	0.4
lfo-miR1119	lfo-miR1119	ACTTTTTACTTGGTGTAG	18	CL82.Contig3_All	3'	85	40.7	-20.8	0.6
lfo-miR1511	lfo-miR1511a	AACCTGGCTCTGATACCACTTGTC	24	Unigene10861_All	5'	24	44.2	-8.8	0.5
	lfo-miR1511b	ACCTAGCTCTGATACCATGTG	21	Unigene26036_All	5'	28	44.1	-5.9	0.4
lfo-miR1854	lfo-miR1854	ATGGTGAAATTGGTAGAC	18	Unigene2853_All	5'	133	43.5	-32.6	0.5
lfo-miR2096	lfo-miR2096	TATGTGTGCTTGGGAGTC	18	CL82.Contig3_All	5'	113	41.8	-30	0.6
lfo-miR2111	lfo-miR2111o	ATTACCTTTTCCTTATCTCCA	21	CL4084.Contig2_All	3'	82	45.5	-27.8	0.6
lfo-miR2118	lfo-miR2118c	TTTCCTATGCCACCCAATCT	20	Unigene33215_All	3'	56	37.9	-4.7	0.2
lfo-miR2592	lfo-miR2592b	ATTCCCACTGTCCCTGTC	18	Unigene7901_All	3'	121	51.1	-53	0.6
	lfo-miR2592a	TTGAAAGGGATAAATTGAA	19	Unigene8791_All	3'	38	42.3	-11.9	0.5
	lfo-miR2592c	GAGTCGGGTTGTTTGGGA	18	CL3921.Contig1_All	3'	93	69.9	-47.2	0.7
lfo-miR2603	lfo-miR2603	GTCCCTGCCCTTTGTACA	18	CL3921.Contig1_All	5'	1	58.3	-49	0.6
lfo-miR2671	lfo-miR2671b	TTAAATAGTTAAGGGGTCA	19	CL4561.Contig1_All	3'	22	35.7	-12.2	1.2
lfo-miR2916	lfo-miR2916a	GGGGCTCGAAGACGATCAGATACC	24	CL3921.Contig1_All	5'	90	56	-26.2	0.5
	lfo-miR2916b	CCATAAACGATGCCGACC	18	CL3921.Contig1_All	3'	90	56	-26.2	0.5
	lfo-miR2916c	GGATGTTGCTTTTAGGACTCCGCCA	25	CL3921.Contig1_All	3'	123	50.7	-46.1	0.6
lfo-miR3510	lfo-miR3510a	TTGGTTTTAGGTTGGATGCTCC	22	CL1021.Contig2_All	5'	83	47.2	-25	0.6
lfo-miR3630	lfo-miR3630a	TGGGAATCTCTCTGATGCGC	20	CL4538.Contig1_All	5'	92	36.5	-15.6	0.4
	lfo-miR3630b	ATGGGAATCTCTCTGATGCAT	21	CL4538.Contig1_All	5'	42	30.2	-10	0.6
lfo-miR4995	lfo-miR4995a	CATAGGCAGTGGCTTGGTT	19	CL171.Contig2_All	5'	29	55.2	-25.2	0.7
	lfo-miR4995b	CAGTGGCTTGGTTAAGGGAAAC	22	CL171.Contig5_All	5'	29	55.2	-25.2	0.7
	lfo-miR4995c	CATAGGTAGTGGCTTGGTTAAGGGA	25	CL171.Contig3_All	5'	29	56.5	-14.6	0.6
	lfo-miR4995d	TGGCTTGGTTAAGGGAAACCCC	22	CL171.Contig3_All	3'	29	56.5	-14.6	0.6
	lfo-miR4995e	CAGTGGCTTGGTTAAGGGAAAC	22	CL171.Contig4_All	5'	29	56.5	-14.6	0.6
	lfo-miR4995f	GTGGCTTGGTTAAGGGAAACCC	22	CL171.Contig4_All	3'	29	56.5	-14.6	0.6
lfo-miR5032	lfo-miR5032a	TGAAATAGAGCCACTTTGAGG	21	CL2843.Contig1_All	5'	60	45.2	-18.5	0.5
	lfo-miR5032b	GAAATGAGGCATGGAACGGA	20	CL2843.Contig1_All	3'	60	45.2	-18.5	0.5
lfo-miR5079	lfo-miR5079a	TATGGTTCATTCACATTAAC	20	Unigene13600_All	5'	65	26.9	-9.9	0.5
lfo-miR5083	lfo-miR5083a	GGATCCTTCTGAGCCCTC	18	CL1380.Contig2_All	5'	16	34.6	-45.7	0.6
	lfo-miR5083b	TCAGACTACAATTATCTGATC	21	CL1380.Contig2_All	3'	16	34.6	-45.7	0.6
	lfo-miR5083c	ATGGATCCTTCTGAGCCCT	19	Unigene17252_All	5'	16	33.3	-31.2	0.6
	lfo-miR5083d	AATGGATCCTTCTGAGCCCT	20	CL1380.Contig1_All	3'	16	48.4	-4.2	0.3
lfo-miR5139	lfo-miR5139b	AACCTGGCTCTGATACCA	18	CL3881.Contig1_All	3'	83	66.3	-45.2	0.8
	lfo-miR5139a	GAAACTCTGGTGGAGGCC	18	CL3921.Contig1_All	3'	18	60.7	-14.5	0.9
	lfo-miR5139c	AACCTCGCTCTGATACCA	18	CL764.Contig1_All	3'	166	49.4	-78.3	0.9
	lfo-miR5139d	AAACCTCGCTCTGATACCA	19	CL911.Contig1_All	3'	63	50.7	-25.5	0.7
	lfo-miR5139e	AAACCTGGCTCTGATACCA	19	Unigene10862_All	5'	91	61	-27.2	0.4
	lfo-miR5139f	TACCTGGCTCTGATACCA	18	Unigene13518_All	5'	105	42.1	-19.6	0.4
lfo-miR5149	lfo-miR5149	TTTTCCTTTTCCTTTTCCTTC	21	CL2186.Contig1_All	3'	122	40.4	-34.1	0.6
lfo-miR5179	lfo-miR5179a	TTTTGCTCAAGACCGCGCAAC	21	Unigene3854_All	5'	140	51.7	-59.8	0.8
	lfo-miR5179b	ATGCGCTGGTTATGGCCCTGGT	22	Unigene3854_All	3'	140	51.7	-59.8	0.8
lfo-miR5368	lfo-miR5368a	CCTGGGATTGGCTTTGGGCCTT	22	CL171.Contig2_All	5'	170	56.9	-73.2	0.7
	lfo-miR5368b	CTAACCTTGTGTCAGGACC	19	CL171.Contig2_All	3'	170	56.9	-73.2	0.7
	lfo-miR5368c	CCTGGGATTGGCTTTGGGCCA	21	CL171.Contig3_All	5'	76	57.1	-48.7	0.6
	lfo-miR5368d	CTAACCTTGTGTCAGGACCA	20	CL171.Contig3_All	3'	76	57.1	-48.7	0.6
	lfo-miR5368e	CCTGGGATTGGCTTTGGGCCTTT	23	CL171.Contig5_All	5'	170	57.6	-72.7	0.7
	lfo-miR5368f	TGAGATACCACTCTGGAAGAGC	22	CL171.Contig5_All	3'	170	57.6	-72.7	0.7
lfo-miR5523	lfo-miR5523	AATATGTTGACATGAGGAGGA	21	CL82.Contig2_All	3'	68	31.2	-21	0.8
lfo-miR5540	lfo-miR5540	CCGCCTGTGACGTCACGA	18	CL3921.Contig1_All	3'	1	58.3	-49	0.6
lfo-miR5532	lfo-miR5532	ATATGGAATATATGACAAGGGTGG	24	Unigene26200_All	5'	75	42	-20.1	0.6
lfo-miR5638	lfo-miR5638	CGGGTTGAAAGTGAAAGT	18	CL171.Contig4_All	5'	41	50	-12.1	0.5
lfo-miR5805	lfo-miR5805	CTGCTGGAAGGCGGCGCCG	19	CL3921.Contig1_All	5'	93	69.9	-47.2	0.7
lfo-miR6026	lfo-miR6026	ATGGAAAGCAACACCGAGTTC	21	CL438.Contig1_All	3'	20	40.6	-1.8	0.1
lfo-miR6173	lfo-miR6173a	TAGCCGTAAACGATGGATACT	21	CL171.Contig2_All	5'	13	52.9	-30.8	0.6
	lfo-miR6173b	CAGTGCTGTAGCTAACGCGTT	21	CL171.Contig2_All	3'	13	52.9	-30.8	0.6
	lfo-miR6173c	ATTAGATACCCCAGTAGTCCTAGC	24	Unigene25397_All	5'	42	52.6	-38.4	0.6
	lfo-miR6173d	TAGCCGTAAACGATGGATACT	21	Unigene25397_All	3'	42	52.6	-38.4	0.6
	lfo-miR6173e	ATTAGATACCCCAGTAGTCCTAGC	24	Unigene25399_All	5'	26	51.1	-27.7	0.6
lfo-miR6295	lfo-miR6295a	TGTGAGGGAGGACAAGCT	18	CL5675.Contig2_All	3'	32	47.5	-10	0.5
	lfo-miR6295b	TGTGCGGGAGGACAAGCT	18	CL5675.Contig4_All	3'	143	49.7	-46	0.6
lfo-miR6478	lfo-miR6478	TAGCTCAGTTGGTAGAGCGGAGGA	24	Unigene8791_All	5'	17	47.5	-11.6	0.6
lfo-miR6483	lfo-miR6483a	GTGGATAGGGAACTACACT	19	Unigene4621_All	5'	53	36.4	-12.1	0.5
	lfo-miR6483b	TTTATTGTAGAAATTCTG	18	Unigene4621_All	3'	53	36.4	-12.1	0.5
lfo-miR7499	lfo-miR7499	GGTTAATTCCGTTAACGAAC	20	CL3921.Contig1_All	3'	89	45.6	-29.7	0.6
lfo-miR7500	lfo-miR7500	TTCGAGTTCGAACCAGTAGA	20	Unigene8791_All	5'	91	38.1	-18.2	0.5
lfo-miR7503	lfo-miR7503	TGGCTGAACAAGATAGAGCAC	21	Unigene26832_All	5'	48	40.7	-9.6	0.4
lfo-miR7531	lfo-miR7531	GAGGAAGAAACTTATAATA	19	CL82.Contig3_All	5'	111	39.1	-26.5	0.6
lfo-miR7783	lfo-miR7783	AAGCTCTGATACCATGTGGA	20	Unigene27821_All	3'	103	52.3	-33.3	0.6
lfo-miR7819	lfo-miR7819	AAAAATCAAGCTTAAACCTGA	21	Unigene7159_All	3'	22	35.3	-2.4	0.2
lfo-miR7825	lfo-miR7825	TAATTGATAGAGAAAAAG	18	Unigene8090_All	3'	50	16.7	-27	3
lfo-miR8166	lfo-miR8166	TGAACATGAAGGAGAGACT	19	Unigene14206_All	3'	109	49.5	-25.6	0.5
lfo-miR8176	lfo-miR8176	CTGCTTACCGAGCTTCCTACATTT	24	CL1879.Contig1_All	3'	62	40.8	-26.8	0.9
lfo-miR8708	lfo-miR8708a	TTATGAAAATATCTGAGAG	19	CL901.Contig2_All	3'	96	43.1	-28	0.6
	lfo-miR8708b	ATTATGAAAATATCTGAGA	19	CL901.Contig8_All	3'	96	43.1	-28	0.6
	lfo-miR8708c	ATTATGAAAATATCTGAGAG	20	Unigene2120_All	5'	30	31.7	-6.8	0.5
lfo-miR9410	lfo-miR9410	TTTGCAGACGACTTAAATA	19	Unigene7901_All	5'	94	55.8	-35	0.6
lfo-miR9479	lfo-miR9479	ATGTCACGGGTTCAAATC	18	Unigene2528_All	5'	25	44	-5.7	0.5
lfo-miR9679	lfo-miR9679	AATGTGAACTGCTCATTA	18	CL2882.Contig3_All	3'	39	44.4	-9.7	0.5
lfo-miR9746	lfo-miR9746	TGTCAAACTTTTGGATGC	18	Unigene8230_All	5'	25	28.9	-5.2	0.5
lfo-miR10417	lfo-miR10417a	TTTCCAGATTTGAACCCGTGAC	22	Unigene12663_All	5'	16	50	-8.7	0.4
	lfo-miR10417b	GAGGCTGTTTCCAGATTCGAACCC	24	Unigene29513_All	5'	53	41.1	-31.4	0.5
lfo-miR11026	lfo-miR11026	CAATGATGTTGGCCGGCGTGG	21	Unigene13639_All	3'	37	65.1	-24.2	0.9
lfo-miR11602	lfo-miR11602	TAGTTCATTATCTAATGGATC	21	CL2497.Contig1_All	5'	100	31.2	-20.2	0.6
lfo-miR11069	lfo-miR11069	TAAGGTGTTGGGTTAAGT	18	Unigene15185_All	3'	46	57.9	-18	0.5
lfo-miR11075	lfo-miR11075a	TGCTCTGATACCACTTGATCC	21	Unigene2163_All	3'	16	44.1	-2.9	0.2
lfo-miR11078	lfo-miR11078	AATTGAATAAACGATACATA	20	Unigene13600_All	3'	65	26.9	-9.9	0.5
lfo-miR11100	lfo-miR11100	TTCAAAACGGGAATTTATA	19	Unigene13600_All	5'	52	23	-5.5	0.4
lfo-miR11303	lfo-miR11303	TAGAGTTCAACTCCCGTTC	19	CL2843.Contig1_All	3'	37	48.8	-14.4	0.7
lfo-miR11334	lfo-miR11334	AAGGAGTGTGTAACAACT	18	CL3921.Contig1_All	5'	49	49.1	-9.6	0.4

## Sheet: Table S2
Supplementary Table S2. Novel miRNA families in lily.
miR_name	miR sequence	length(nt)	genomeID	strand	start	end	type	pre-miRNA_seq	SS	hairpinLen	CG%	dG	MFEI
lfo-miRn1a	TTATCTTTTTGATTGACCGTTG	22	CL1351.Contig4_All	-	627	795	5'	ctcttcattctgatattgtacatatccTTATCTTTTTGATTGACCGTTGttatccgttataactgaaagaacgttatcatagcagacaaaaccttctttcctacaaggttgtaactgatgacaACGGCCAATCAAAAGGATATGGATatgtacaatttcagtatgaata	...(((((.((((.(((((((((((((.((((((((((((((.(((((((((((.((((((((((((((((.(((.((......))...))).)))))))......))))))))).))))))))))).)))))))))))))).))))))))))))).)))).)))))..	164	33.7	-80.8	1.4
lfo-miRn1a	TTATCTTTTTGATTGACCGTTG	22	CL1351.Contig4_All	-	627	795	5'	ctcttcattctgatattgtacatatccTTATCTTTTTGATTGACCGTTGttatccgttataactgaaagaacgttatcatagcagacaaaaccttctttcctacaaggttgtaactgatgacaACGGCCAATCAAAAGGATATGGATatgtacaatttcagtatgaata	...(((((.((((.(((((((((((((.((((((((((((((.(((((((((((.((((((((((((((((.(((.((......))...))).)))))))......))))))))).))))))))))).)))))))))))))).))))))))))))).)))).)))))..	164	33.7	-80.8	1.4
lfo-miRn1b	TTATCTTTTTGATTGACCGTTG	22	Unigene27414_All	+	403	614	5'	ttcattggcatcccattgagccccttaataccttcagggccgcctcttcattctgatattgtacatatccTTATCTTTTTGATTGACCGTTGttatccgttataactgaaagaacgttatcatagcagacgaaaccttctttcctacaaggttgtaattgatgacaACGGCCAATCAAAAGGATATGGATatggacaatttcagtatgaata	.(((.(((....))).)))((((.............))))......(((((.((((.(((((.(((((((.((((((((((((((.(((((((((((..(((((((((((((((.(((.((.........))))).)))))))......))))))))..))))))))))).)))))))))))))).))))))).))))).)))).)))))..	164	38.2	-82.4	1
lfo-miRn2	ACGGCCAATTAAAAGGATATGGAT	24	CL1351.Contig4_All	-	627	795	3'	ctcttcattctgatattgtacatatccTTATCTTTTTGATTGACCGTTGttatccgttataactgaaagaacgttatcatagcagacaaaaccttctttcctacaaggttgtaactgatgacaACGGCCAATCAAAAGGATATGGATatgtacaatttcagtatgaata	...(((((.((((.(((((((((((((.((((((((((((((.(((((((((((.((((((((((((((((.(((.((......))...))).)))))))......))))))))).))))))))))).)))))))))))))).))))))))))))).)))).)))))..	164	33.7	-80.8	1.4
lfo-miRn3	ACGGCCAATTAAAAGGATATGGAT	24	Unigene27414_All	+	403	614	3'	ttcattggcatcccattgagccccttaataccttcagggccgcctcttcattctgatattgtacatatccTTATCTTTTTGATTGACCGTTGttatccgttataactgaaagaacgttatcatagcagacgaaaccttctttcctacaaggttgtaattgatgacaACGGCCAATCAAAAGGATATGGATatggacaatttcagtatgaata	.(((.(((....))).)))((((.............))))......(((((.((((.(((((.(((((((.((((((((((((((.(((((((((((..(((((((((((((((.(((.((.........))))).)))))))......))))))))..))))))))))).)))))))))))))).))))))).))))).)))).)))))..	164	38.2	-82.4	1
lfo-miRn4	AGGAGATCGTGAGCAGTGAAGATGC	25	Unigene21120_All	+	1	116	5'	gtttctggagccgcAGGAGATCGTGAGCAGTGAAGATGCtcagatgctctgctttgcggagatctgagtatcTTCACTGCCACCATCCGCCTGCcgctcagaactccgctcttctt	..((((.((((.(((((.(((.(((.(((((((((((((((((((.((((((...)))))))))))))))))))))))))))).)))..))))).)))))))).............	101	55.2	-67.7	1.1
lfo-miRn5	TTCACTGCCACCATCCGCCTGC	22	Unigene21120_All	+	1	116	3'	gtttctggagccgcAGGAGATCGTGAGCAGTGAAGATGCtcagatgctctgctttgcggagatctgagtatcTTCACTGCCACCATCCGCCTGCcgctcagaactccgctcttctt	..((((.((((.(((((.(((.(((.(((((((((((((((((((.((((((...)))))))))))))))))))))))))))).)))..))))).)))))))).............	101	55.2	-67.7	1.1
lfo-miRn6	GAACACTAGTTATAGTCAGAT	21	Unigene13097_All	+	160	412	5'	gcactgtatatgcaGAACACTCGTTATAGTCAGATggacttacttctattgagaaaacctgtctgaattgatttactattattcaaatcagacaggatttcccaacagaaataagtccatCTGACTATAACTAGTGTTCTGcatacaaagtgcattcaaactttctttttttattgtgaatttatcagggttaaatgggccagtctgcaacacctcggataatctctgcacaggacagtaaaatgtaaagata	(((((...(((((((((((((.((((((((((((((((((((.((((.(((.((((.(((((((((.((((...........)))).))))))))).)))).))).)))).)))))))))))))))))))).)))))))))))))...)))))..........((((((((((((((((..(((((.((((.....(((....))).....))))..)))))..))........)))))))))...)))))..	153	35.6	-109.4	1.2
lfo-miRn7	CTGACTATAACGAGTGTTCTG	21	Unigene13097_All	+	160	412	3'	gcactgtatatgcaGAACACTCGTTATAGTCAGATggacttacttctattgagaaaacctgtctgaattgatttactattattcaaatcagacaggatttcccaacagaaataagtccatCTGACTATAACTAGTGTTCTGcatacaaagtgcattcaaactttctttttttattgtgaatttatcagggttaaatgggccagtctgcaacacctcggataatctctgcacaggacagtaaaatgtaaagata	(((((...(((((((((((((.((((((((((((((((((((.((((.(((.((((.(((((((((.((((...........)))).))))))))).)))).))).)))).)))))))))))))))))))).)))))))))))))...)))))..........((((((((((((((((..(((((.((((.....(((....))).....))))..)))))..))........)))))))))...)))))..	153	35.6	-109.4	1.2
lfo-miRn8	TGGGATTGAGAACAGAGGAATGA	23	Unigene9270_All	+	1	138	5'	ggaaagggagctgaaggatccggaatcaattTGGGATTGAGAACAGAGGAATGAagagctaaattttcATTCCTATGTCGCTCAATCCAATAgattccggttcctcccattcctcgtcctctcactgtaacctttgta	(((..(((((.((.((((.((((((((.(((..((((((((.(((.(((((((((((......))))))))))).)))..))))))))))).)))))))).))))..)))))))..)))...................	119	44.2	-58.9	1
lfo-miRn9	ATTCCTATGTCGCTCAATCCAATA	24	Unigene9270_All	+	1	138	3'	ggaaagggagctgaaggatccggaatcaattTGGGATTGAGAACAGAGGAATGAagagctaaattttcATTCCTATGTCGCTCAATCCAATAgattccggttcctcccattcctcgtcctctcactgtaacctttgta	(((..(((((.((.((((.((((((((.(((..((((((((.(((.(((((((((((......))))))))))).)))..))))))))))).)))))))).))))..)))))))..)))...................	119	44.2	-58.9	1
lfo-miRn10	AGGAGGAGGTGCATGGGAAAGGC	23	CL5739.Contig2_All	-	206	299	5'	gaaaggaaaaggAGGAGGAGGTGCATGGGAAAGGCggcaacacgtgttcttgttcctcgccTCATCTCATGCTCTTCCTCATCcctttctttac	..(((((((.(((.(((((((.((((((((.((((((.((((........)))).).)))))..)))))))).))))))).))).)))))))..	90	51.1	-45.5	0.9
lfo-miRn11	TCATCTCATGCTCTTCCTCATC	22	CL5739.Contig2_All	-	206	299	3'	gaaaggaaaaggAGGAGGAGGTGCATGGGAAAGGCggcaacacgtgttcttgttcctcgccTCATCTCATGCTCTTCCTCATCcctttctttac	..(((((((.(((.(((((((.((((((((.((((((.((((........)))).).)))))..)))))))).))))))).))).)))))))..	90	51.1	-45.5	0.9
lfo-miRn12	TTGGGCCGACCCGAAACAGTAT	22	Unigene5125_All	-	87	144	5'	cgggTTGGGCCGACCCGAATCAGTATatttttaaTATACTGTTTCGGGTCGGCCCAAC	...((((((((((((((((.(((((((((...))))))))).))))))))))))))))	55	50	-42.7	1.5
lfo-miRn13	TATACTGATTCGGGTCGGCCCAAC	24	Unigene5125_All	-	87	144	3'	cgggTTGGGCCGACCCGAATCAGTATatttttaaTATACTGTTTCGGGTCGGCCCAAC	...((((((((((((((((.(((((((((...))))))))).))))))))))))))))	55	50	-42.7	1.5
lfo-miRn14	TTATCTTTTTGATTGACCGTT	21	Unigene332_All	-	443	653	5'	ttcattggcatcccattgagccccttaataccttcagggctgcctcttcattctgatattgtacatatccTTATCTTTTTGATTGACCGTTgttatccgttataactgaaagaacgatatcatagcagacaaaaccttctttcctacaaggttgtaactgatgacaACGGCCAATCAAAATGATATGgatatgtacaatttcaatatgaat	......((((.(((..((((............))))))).))))..(((((..(((.(((((((((((((.((((.(((((((((.(((((((((((.((((((((((((((((.....((......)).......)))))))......))))))))).))))))))))).))))))))).)))).))))))))))))).)))..))))).	164	36.5	-82	1.1
lfo-miRn15	ACGGCCAATCAAAATGATATG	21	Unigene332_All	-	443	653	3'	ttcattggcatcccattgagccccttaataccttcagggctgcctcttcattctgatattgtacatatccTTATCTTTTTGATTGACCGTTgttatccgttataactgaaagaacgatatcatagcagacaaaaccttctttcctacaaggttgtaactgatgacaACGGCCAATCAAAATGATATGgatatgtacaatttcaatatgaat	......((((.(((..((((............))))))).))))..(((((..(((.(((((((((((((.((((.(((((((((.(((((((((((.((((((((((((((((.....((......)).......)))))))......))))))))).))))))))))).))))))))).)))).))))))))))))).)))..))))).	164	36.5	-82	1.1
lfo-miRn16	TCGTTGAGTGCAGCATTGATG	21	CL4595.Contig2_All	+	4	129	5'	atttccagaacaaaaacaTCGTTGAGTGCAGCATTGATGagttctgaatcatttttcggtagtttgaaagatttgaattatttgTCACTGCTGCACTCAACCATGtatttgggttctggacagatt	...((((((((.(((((((.(((((((((((((.(((..(((........((((((((......)))))))).......)))..))).))))))))))))).)))).)))..))))))))......	117	36.5	-51	1.1
lfo-miRn17	TCACTGCTGCACTCAACCATG	21	CL4595.Contig2_All	+	4	129	3'	atttccagaacaaaaacaTCGTTGAGTGCAGCATTGATGagttctgaatcatttttcggtagtttgaaagatttgaattatttgTCACTGCTGCACTCAACCATGtatttgggttctggacagatt	...((((((((.(((((((.(((((((((((((.(((..(((........((((((((......)))))))).......)))..))).))))))))))))).)))).)))..))))))))......	117	36.5	-51	1.1
lfo-miRn18	CAGCAAGGATGAGGTAGCAAC	21	Unigene6316_All	-	172	281	5'	CAGCAAGGATGAGGTAGCAACtgcgtaacttgctggaaaatcactggtgaattgacactacctaagattttcttgcaagttatgcggtTGTTGCCTCAAACTTGTTGCCt	(((((((..((((((((((((((((((((((((..(((((((...((((.........))))...)))))))..))))))))))))))))))))))))..)))))))...	107	43.6	-63.3	1.3
lfo-miRn19	NGTTGCCTCAAACTTGTTGCC	21	Unigene6316_All	-	172	281	3'	CAGCAAGGATGAGGTAGCAACtgcgtaacttgctggaaaatcactggtgaattgacactacctaagattttcttgcaagttatgcggtTGTTGCCTCAAACTTGTTGCCt	(((((((..((((((((((((((((((((((((..(((((((...((((.........))))...)))))))..))))))))))))))))))))))))..)))))))...	107	43.6	-63.3	1.3
lfo-miRn20a	TAATATGGTTAACCAGGCTAG	21	Unigene13150_All	+	2249	2348	3'	ttttaagaaatactagcctggttaactatattatcattttttataggaattatcgtataaaaaatgaTAATATGGTTAACCAGGCTAGactttcttgtga	...(((((((..(((((((((((((((((((((((((((((((((.((....)).)))))))))))))))))))))))))))))))))..)))))))...	94	26	-55.1	2.1
lfo-miRn20b	TAATATGGTTAACCAGGCTAG	21	Unigene13150_All	-	2196	2291	3'	acaagaaagtctagcctggttaaccatattatcattttttatacgataattcctataaaaaatgaTAATATAGTTAACCAGGCTAGtatttcttaa	..((((((..((((((((((((((.((((((((((((((((((.((....)).)))))))))))))))))).))))))))))))))..))))))..	92	26	-49.3	2
lfo-miRn21	TGGACTTATTTCTGTTGGGAAA	22	Unigene13097_All	-	73	268	5'	ataaaaaaagaaagtttgaatgcactttgtatgcagaacactagttatagtcagaTGGACTTATTTCTGTTGGGAAAtcctgtctgatttgaataatagtaaatcaattcagacaggtttTCTCAATAGAAGTAAGTCCATctgactataacgagtgttctgcatatacagtgcattcaaaatttctttttttttt	..(((((((((((.((((((((((((.(((((((((((((((.((((((((((((((((((((((((((((((((((.(((((((((.((((...........)))).))))))))).)))))))))))))))))))))))))))))))))).))))))))))))))).)))))))))))).)))))))))))...	191	30.6	-125.5	2.1
lfo-miRn22	TCTCAATAGAAGTAAGTCCAT	21	Unigene13097_All	-	73	268	3'	ataaaaaaagaaagtttgaatgcactttgtatgcagaacactagttatagtcagaTGGACTTATTTCTGTTGGGAAAtcctgtctgatttgaataatagtaaatcaattcagacaggtttTCTCAATAGAAGTAAGTCCATctgactataacgagtgttctgcatatacagtgcattcaaaatttctttttttttt	..(((((((((((.((((((((((((.(((((((((((((((.((((((((((((((((((((((((((((((((((.(((((((((.((((...........)))).))))))))).)))))))))))))))))))))))))))))))))).))))))))))))))).)))))))))))).)))))))))))...	191	30.6	-125.5	2.1
lfo-miRn23	ATCTCATGCTCTTCCTCATCC	21	CL3186.Contig2_All	-	105	200	3'	cgaaaggaaaaggaggaggaggtgcatgggaaaggcggcaacacgtgttcttgttcctcgcctcATCTCATGCTCTTCCTCATCCctttctttacc	...(((((((.(((.(((((((.((((((((.((((((.((((........)))).).)))))..)))))))).))))))).))).)))))))...	90	52.1	-45.5	0.9
lfo-miRn24	CCTGCTGTAGGAGGGCTCCC	20	CL1022.Contig6_All	+	278	431	5'	gggctcccagctgtaggcggtcttCCTGCTGTAGGAGGGCTCCCtgctgtaggtggtcttcctgctgtaggtttagggctccctgcggtaagcggagggctccctgctgtgggcgctcttcctgctgttggaggacttcccggtgtgggaggga	...((((((((((..((..(((((((..(.((((((((((.(((.((.(((((..((((((((((((((((..........)))))))))...)))))))..))))).))))).)).)))))))).)..)))))))..)))))).))))))...	148	64.3	-84.8	0.9
lfo-miRn25	AGTTCCTTCAACCACTTCTGT	21	Unigene22140_All	-	272	371	5'	cccttggAGTTCCTTCAACCACTTCAGTggatctatagctaccacctcttggtggcatgcatgtttctcaatgaagtgtttgggggaactcccggggcct	(((..((((((((..(((.(((((((.((((..(((.((..(((((....)))))...)))))..)).)).))))))).)))..))))))))..)))...	97	52	-52.2	1
lfo-miRn26	ATTATTATTATAGAATGAA	19	CL82.Contig27_All	-	9717	9782	3'	ttttaaatccattctataataatatatatataaatgatatATTATTATTATAGAATGAAtttagtt	..((((((.(((((((((((((((.((((((.....))))))))))))))))))))).))))))..	62	10.6	-20.9	3
lfo-miRn27	TACTGTTCACAAACTTAATCC	21	Unigene13305_All	-	754	988	5'	tatttatgagaaatggtcaccacaatattttaggataacaaaacagttgggaaaacccaagataaaactagttaaaaatcccacaatataatttTACTGTTCACAAACTTAATCCcaaaattacacacctcatacaatttttagaaagctcattgttgggtgtgtatgattttgggattaagttcgtcaacagtaaaattatattgtggggttttttaactagttttattttggg	...................((.((((.((((........))))..))))))....((((((((((((((((((((((((((((((((((((((((((((((.((.((((((((((((((((((((((((.((.(((((.............))))))))))))))..))))))))))))))))).)).)))))))))))))))))))))))))))).))))))))))))))))))	180	29.8	-101.8	1.5
lfo-miRn28	TTCTTGGTTCATGTTTAGAGT	21	Unigene30695_All	+	291	374	3'	tactctactctgagcatgggcctagaaatcattggaaatccagtcgcttccaataatTTCTTGGTTCATGTTTAGAGTaggctc	...(((((((((((((((..((.((((((.(((((((..........))))))).)))))).))..)))))))))))))))...	78	41.7	-41.7	1.2
lfo-miRn29	TTCGTTATTGACCGTATGTGG	21	CL131.Contig2_All	-	87	153	3'	atccacatacagtcaataacgaatgattttccacatcgaaatcaCTCGTTATTGACCGTATGTGGgc	.(((((((((.(((((((((((.(((((((.......))))))).))))))))))).))))))))).	65	40.3	-34.6	1.3
lfo-miRn30	TGAAGTGGTTGAAGGAACTCC	21	Unigene22140_All	+	320	419	3'	aggccccgggagttcccccaaacacttcattgagaaacatgcatgccaccaagaggtggtagctatagatccacTGAAGTGGTTGAAGGAACTCCaaggg	...(((..((((((((..(((.(((((((.((.((.....((.(((((((....)))))))))......)))).))))))).)))..))))))))..)))	97	52	-47.1	0.9

## Sheet: Table S3
Supplementary Table S3. Significant differential expression of miRNAs in lily.
miR_name	miR sequence	pvalue(ANOVA)	miRNA norm count					Expression level
			VJ_I(mean)	VJ_II(mean)	FI_I(mean)	FI_II(mean)	FD(mean)
lfo-miR156a	TGACAGAAGAGAGTGAGCAC	7.194e-07	20215.5	2953.8	99.4119	96.7463	50.2362	high
lfo-miR156c	GCTCACTTCTCTCTCTGTCAGC	0.000295274	128.388	92.0197	4.00559	0.95498	0	middle
lfo-miR156f	GCTCACTTCTCTCTCTGTCACC	0.000687219	339.126	7.52917	4.49842	0	0	middle
lfo-miR156b	TGCTCACTACTCTCTCTGTCAGC	0.00795303	217.25	107.492	95.7479	18.5539	41.8355	middle
lfo-miR156k	TTGACAGAAGATAGAGAGCAC	0.0272474	25.5664	2.52066	18.1272	2.26529	18.4676	middle
lfo-miR156l	CGACAGAAGAGAGTGAGCAC	7e-10	153.224	11.5118	0	0.603485	0	middle
lfo-miR156e	TGACAGAAGAGAGTGAGCACCCA	3.06e-08	555.332	116.53	4.56224	3.69394	1.34799	middle
lfo-miR156v	TGACAGAAGAGAGTGAGCT	1.727e-07	8.9966	9.17977	0.672646	0.900799	0	middle
lfo-miR156d	TGACAGAAGAGAGTGAGCTC	3.03286e-05	1669.44	1200.65	253.923	236.862	5.76852	middle
lfo-miR156g	TGACAGGAGAGAGTGAGCACA	4.70274e-05	123.934	97.4639	24.699	17.2001	8.91041	middle
lfo-miR156h	TTGACAGAAGAGAGTGAGCAC	0.00018885	37.0321	3.47642	3.52213	0.781135	0.682666	middle
lfo-miR156ac	TGACAGAAGAGAGAGAGCAC	0.00138659	24.4425	1.63845	0.325407	0	0	middle
lfo-miR156ad	ACAGAAGAGAGTGAGCTCAC	0.00145316	19.5363	14.544	0	0.900799	0	middle
lfo-miR156ae	TGACAGAAGAGAGTGAGCTCA	0.00690993	8.14769	13.6783	0.67669	2.46241	0.498995	middle
lfo-miR159f	TTTGGATTGAAGGGAGCTCTA	0.00330194	126885	138946	176552	223264	76803.2	high
lfo-miR159h	AATTTGGATTGAAGGGAGCTCTA	9.57909e-05	60.4935	74.8344	205.32	292.594	138.859	middle
lfo-miR159a	TTTGGATTGAAGGGAGCT	0.042609	114.818	183.747	198.796	133.385	109.374	middle
lfo-miR159c	TTTGGATTGAAGGGAGCTCCA	0.00433974	1065.06	1100.33	416.155	684.087	172.968	middle
lfo-miR159i	GAGCTCCTTGAAGTCCAAAAA	6.96e-08	209.407	252.086	15.8977	9.97911	5.65528	middle
lfo-miR160a	TGCCTGGCTCCCTGAATGCC	0.0457572	79.6442	96.1591	183.307	218.107	269.791	middle
lfo-miR160g	NCTGCCTGGCTCCCTGAATGCC	0.0235659	2.28934	5.08105	24.1887	62.0317	17.9646	middle
lfo-miR162	TCGATAAACCTCTGCATCCGG	0.00438201	5792.08	7938.25	13051.5	16274.1	23109.4	high
lfo-miR164f	TGGAGAAGCAGGGCACGTGTT	0.0353393	455.094	641.724	853.542	397.203	199.95	middle
lfo-miR164c	CATGTGCTCATCTTCTCCATC	0.0350824	34.6254	44.0287	10.2095	7.71254	8.87574	middle
lfo-miR166a	TCGGACCAGGCTTCATTCCCCC	8.601e-06	520.652	667.378	169.058	163.137	102.114	middle
lfo-miR166g	TCGGACCAGGCTTCATTCCTC	0.0435315	75217.8	103099	192926	243949	253701	high
lfo-miR166d	TCTCGGACCAGGCTTCATTCC	0.0487739	7583.83	15735.9	30942.3	20143	24562.2	high
lfo-miR166s	TCGGACCAGGCTTCATTCCCCACCA	0.000244959	121.537	185.239	23.8513	43.666	33.8214	middle
lfo-miR166b	GGAATGTTGTCTGGCTCGTGG	4.44234e-05	1571.71	1481.86	505.161	204.119	202.811	middle
lfo-miR166e	GGAATGCTGTCTGGTTCAAGG	0.00017166	104.031	101.686	25.0164	20.7446	33.7875	middle
lfo-miR166f	GGAATGTTGTCTGGCTCGAGG	0.000198209	9359.37	16509.5	5377.76	2858.43	6945.7	high
lfo-miR166c	TTCGGACCAGGCTTCATTCCCC	0.0340643	1233.46	1998.52	2545.85	2991.63	3280.76	high
lfo-miR167k	AGATCATGTTGCAGTTTCATC	0.000416116	395.248	246.711	88.0167	60.7443	198.291	middle
lfo-miR167d	GGTCATGCTCTGACAGCCTCACT	0.000937194	857.253	1333.85	364.539	440.977	261.641	middle
lfo-miR167l	AATGAAGCTGCCAGCATGATCTA	0.012109	10.4823	1.57126	4.45633	9.7622	15.6927	middle
lfo-miR167c	AGATCATCTTGCAGCTTCAAC	0.0010633	63.0684	12.4551	2.59542	4.18174	0	middle
lfo-miR167a	TGAAGCTGCCAGCATGATCTA	0.00139434	2458.13	1823.49	3129.62	6226.92	3506.2	high
lfo-miR168c	CCTGCCTTGCATCAACTGAAT	0.000181229	2390.51	2972.88	1201.68	947.137	66.9541	middle
lfo-miR168b	CCTGCCTTGCGCCAACTGAAT	0.000220744	1910.35	3315.38	714.872	575.052	131.817	high
lfo-miR168a	TCGCTTGGTGCAGGTCGGGAA	0.00321336	12088.4	16487	10602.4	10728.9	4665.45	high
lfo-miR169o	TAGCCAAGGATGATTTGCCTGT	0.0392128	57.8072	0.603188	0	0.540479	0	middle
lfo-miR169p	TAGCCAAGGATGACTTGCCGGT	0.0024741	3.84332	9.27752	8.70015	23.4603	7.63497	middle
lfo-miR169a	TAGCCAAGGTTGACTTGCCCA	0.00300849	14.2915	12.0272	1.7355	0.942803	0	middle
lfo-miR171b	TGATTGAGCCGTGCCAATATC	0.00149164	7644.18	8656.64	14312.1	18825.2	14176.2	high
lfo-miR171a	TTGAGCCGCGTCAATATCTCC	0.000257446	3451.62	2252.69	10262.6	8260.65	5191.66	high
lfo-miR171c	GAGGTATTGGTCCGGTTCAATC	0.000231035	188.894	313.909	47.3191	54.8795	65.339	middle
lfo-miR171i	AGGTATTGGCGTGCCTCAATC	0.00747542	8.90724	31.0464	2.76733	0	0	middle
lfo-miR171d	TTGAGCCGCGCCAATATCTCC	0.00226605	0.253184	0	3.79721	2.80492	1.35377	low
lfo-miR171e	CGATATTGGTGAGGTTCAATC	0.0245985	3.55373	7.62082	1.51857	1.9251	0	low
lfo-miR172a	AGAATCTTGATGATGCTGCAT	0.0203312	361.303	1112.16	1675.74	2502.52	559.035	high
lfo-miR319c	TTTGGATTGAAGGGAGCTCCC	0.0207448	0	3.89017	17.6372	6.65765	0	middle
lfo-miR319d	TTGGACTGAAGGGTGCTCCCA	0.0313877	0.759551	25.5852	7.13215	16.9364	0	high
lfo-miR319b	TTGGACTGAAGGGAGCTCCCT	0.0482202	2978.13	29698.3	1426.83	12203.7	5113.62	high
lfo-miR319f	TTTGGATTGAAGGGAGCTCCC	0.0207448	0	3.89017	17.6372	6.65765	0	middle
lfo-miR390a	CGCTATCTATCCTGAGTTTCA	7.0532e-06	2312.97	1595.14	148.378	117.149	49.1259	middle
lfo-miR390b	AAGCTCAGGAGGGATAGCGCC	0.000586802	21282.5	27242.7	3469.88	4314.56	3652.18	high
lfo-miR390c	AAGCTCAGGAGGGATAGCGCCCA	0.027146	1.5191	13.1809	0	0.900799	0	middle
lfo-miR391	ATCGCAGGAGAGATGATGCCT	0.000227908	399.04	727.678	187.068	329.979	52.0871	middle
lfo-miR393a	TCCAAAGGGATCGCATTGATCA	0.0108888	86.9466	47.2936	11.4157	19.0518	0	middle
lfo-miR393h	TCCAAAGGGATCGCATTGATTT	0.0454123	24.4898	1.20638	0	0.781135	0	middle
lfo-miR394c	TTGGCATTCTGTCCACCTCC	0.00713953	3490.41	6472.65	18645.2	21881.7	13930.9	high
lfo-miR395b	TGAAGTGTTTGGGGGAACTCC	0.0245035	1597.82	359.157	809.202	400.999	47.7572	middle
lfo-miR396a	GTTCAAGAAAGACGTGGGAAA	9.8933e-06	1085.53	1433.52	33.3827	26.2688	4.8583	middle
lfo-miR396n	CAATTCAAGAAAGCAGTGGAAA	1.7534e-05	10.1431	26.542	0	0.540479	0	middle
lfo-miR396o	GTTCAATAAAGCTGTGGGAAA	0.000196095	1050.72	1992.89	64.8757	24.35	0.997991	middle
lfo-miR396p	TTCCACAGCTTTCTTGAACCT	0.00423466	21.6036	11.8636	70.588	111.96	24.6615	middle
lfo-miR397d	CTCGTTGAGTGCAGCGTTGATG	0.00497947	8.02288	2.84896	0	0.468681	0.910222	middle
lfo-miR397a	TCGTTGAGTGCAGCGTTGATG	0.00594147	3040.1	958.638	50.6689	182.764	466.369	high
lfo-miR397b	GTTTTGCTTCTGAATCTG	0.0183415	0	3.24902	2.50897	2.58381	11.2477	middle
lfo-miR397f	TTGAGTGCAGCGTTGATGAGT	0.00612426	19661.2	5237.29	352.161	1397.85	2395.37	high
lfo-miR398b	TGTGTTCTCAGGTCACCCCTG	0.00447033	577.402	240.046	18.4049	102.805	160.25	middle
lfo-miR398c	TATGTGTTCTCAGGTCACCCC	0.0474046	129.758	42.633	3.46622	12.6804	55.8649	middle
lfo-miR408	TGCACTGTCTCTTCCCTGGCT	0.00164258	3404.41	454.466	13.3574	54.9919	475.363	high
lfo-miR444f	TGTTGCCTCAAACTTGTTGCC	0.0472851	208.323	396.276	31.7677	112.198	377.953	middle
lfo-miR529	AGAAGAGAGAGAGTACAGCTT	0.0256591	505.531	287.407	1.46284	2.81209	7.2471	middle
lfo-miR530	GATGAAGAACGTAGCGAA	0.0172327	92.7544	12.2368	163.269	6.26408	5.65528	middle
lfo-miR827	TTAGATGACCATCAGCAAACA	0.0287942	4.9927	6.68391	24.6377	22.3258	0	middle
lfo-miR1885	TACATCTTCTCCGCGGAAGCTC	0.0254349	44.6397	41.2411	0	0	13.0583	middle
lfo-miR2592b	ATTCCCACTGTCCCTGTC	0.000183648	86.6583	4.06618	672.803	23.023	140.39	middle
lfo-miR2603	GTCCCTGCCCTTTGTACA	0.000382436	13.995	0	51.3072	1.42955	5.63687	middle
lfo-miR3510b	TTGGTTTTAGGTTGGATGCTC	0.0387304	0	3.3324	7.75374	7.28213	3.71132	middle
lfo-miR3510a	TTGGTTTTAGGTTGGATGCTCC	0.0387304	0	3.3324	7.75374	7.28213	3.71132	middle
lfo-miR3630a	TGGGAATCTCTCTGATGCGC	0.000294969	21.6969	48.928	96.4075	63.3429	147.178	middle
lfo-miR3630b	ATGGGAATCTCTCTGATGCAT	0.0319519	11.0343	20.2525	76.1921	47.8921	161.721	middle
lfo-miR5072	TCCCCAGCAGAGTCGCCA	0.00819991	342.928	375.832	345.157	125.354	152.391	middle
lfo-miR5139b	AACCTGGCTCTGATACCA	0.000108593	62.3822	124.846	10.1194	6.21289	1.49699	middle
lfo-miR5139a	TCGAAACCTGGCTCTGATACCA	0.000692565	40.4718	72.2038	2.16938	5.64802	0	middle
lfo-miR5139g	AAACCTGGCTCTGATACCA	0.000254087	17.8191	21.3311	2.49603	3.96104	1.99598	middle
lfo-miR5139c	AACCTCGCTCTGATACCA	1.84454e-05	55.0081	99.1002	7.96234	3.77606	0.910222	middle
lfo-miR5179	TTTTGCTCAAGACCGCGCAAC	0.00923765	203.958	621.759	206.115	558.952	223.966	middle
lfo-miR5532	ATATGGAATATATGACAAGGGTGG	0.0107218	0.759551	4.08529	0	2.85911	0	low
lfo-miR5540	CCGCCTGTGACGTCACGA	0.00857083	93.6337	243.058	175.19	879.855	12289.8	high
lfo-miR6295	TGTGCGGGAGGACAAGCT	0.0329985	11.408	17.4411	0	0.312454	0	middle
lfo-miR6300	GTCGTTGTAGTATAGTGGTGAGT	0.00239215	4089.85	8892.91	2088.12	548.715	879.737	high
lfo-miR7825	TAATTGATAGAGAAAAAG	0.0311558	2.29698	0	12.9398	1.08096	3.32664	middle
lfo-miR8175	TCCCCGGCAACGGCGCCA	0.000221311	957.011	2795.68	624.269	399.112	355.006	middle
lfo-miR9410	TTTGCAGACGACTTAAATA	0.0147651	65.7936	7.20319	105.584	9.4302	21.8475	middle
lfo-miRn31	TCTCAATAGAAGTAAGTCCAT	7.12387e-05	1633.39	1770.63	214.865	265.789	425.251	middle
lfo-miRn7	CTGACTATAACGAGTGTTCTG	0.00014067	552.675	784.309	89.6199	174.305	168.487	middle
lfo-miRn19	NGTTGCCTCAAACTTGTTGCC	0.0040514	2.5578	13.1933	0.266632	3.90354	2.6521	middle
lfo-miRn6	GAACACTAGTTATAGTCAGAT	3.5679e-06	66.8672	89.0574	13.6116	22.938	14.1539	middle
lfo-miRn21	TGGACTTATTTCTGTTGGGAAA	0.00011821	451.284	812.518	69.0198	150.71	120.103	middle
lfo-miRn18	CAGCAAGGATGAGGTAGCAAC	0.000182856	35.6307	90.0419	0	0.614197	0	middle
lfo-miRn1	TTATCTTTTTGATTGACCGTTG	0.000448815	1334.26	685.522	159.956	315.331	19.0463	middle
lfo-miRn25	AGTTCCTTCAACCACTTCTGT	0.0393318	60.9817	4.93086	33.0364	4.26132	0	middle
lfo-miRn14	TTATCTTTTTGATTGACCGTT	0.0407076	100.45	42.2351	19.6406	34.2285	1.74188	middle

## Sheet: Table S4
Supplementary Table S4. Identified and annotated target transcripts for the conservative miRNAs in lily.
miR_name	Transcript	Transcript Annotation	AlignmentScore	AlignmentRange	DegradomeDetection	DegradomeCleavageSite	LfSD_DegradomeReadNumber_Normalized	DegradomeCategory *	Pvalue
lfo-miRn1a
lfo-miR156a	Unigene12077_All	fasciclin-like arabinogalactan protein	4	52-70	47.1842	62	1	4	0.657481
	Unigene18229_All	squamosa promoter-binding-like protein	1.5	905-924	47.1842	915	1	4	0.307431
	Unigene9969_All	predicted protein	1	876-895	47.1842	886	1	4	0.548833
lfo-miR156b	CL2223.Contig4_All	phosphatidylinositol 3- and 4-kinase family-like	4	1911-1933	23.5921	1924	1	4	0.474212
	CL2223.Contig2_All	probable phosphatidylinositol 4-kinase type 2-beta	4	3899-3921	23.5921	3912	1	4	0.474212
lfo-miR156k	CL4246.Contig2_All	putative chorismate mutase	3.5	258-278	47.1842	269	1	4	0.958567
	Unigene18229_All	squamosa promoter-binding-like protein	2.5	905-925	47.1842	916	1	4	0.263703
lfo-miR156e	Unigene18229_All	squamosa promoter-binding-like protein	3.5	902-924	47.1842	915	1	4	0.217216
	Unigene9969_All	predicted protein	4	873-895	47.1842	886	1	4	0.348561
lfo-miR156ac	Unigene18229_All	squamosa promoter-binding-like protein	2.5	906-924	47.1842	915	1	4	0.263703
	Unigene9969_All	predicted protein	2	877-895	47.1842	886	1	4	0.635855
lfo-miR156d	Unigene18229_All	squamosa promoter-binding-like protein	2.5	905-924	47.1842	915	1	4	0.263703
	Unigene9969_All	predicted protein	2	876-895	47.1842	886	1	4	0.635855
lfo-miR156g	Unigene18229_All	squamosa promoter-binding-like protein	3.5	904-924	47.1842	915	1	4	0.387248
	Unigene9969_All	predicted protein	2	875-895	47.1842	886	1	4	0.814309
lfo-miR156h	CL4246.Contig2_All	putative chorismate mutase	0.5	258-278	47.1842	269	1	4	0.923574
	Unigene18229_All	squamosa promoter-binding-like protein	1.5	905-925	47.1842	916	1	4	0.307431
lfo-miR156y	Unigene18229_All	squamosa promoter-binding-like protein	0.5	905-924	47.1842	915	1	4	0.348561
	Unigene18041_All	-	4	153-171	94.3684	163	2	2	0.926163
	Unigene9969_All	predicted protein	0	876-895	47.1842	886	1	4	0.60083
lfo-miR156ad	Unigene17729_All	TPA: hypothetical protein	3	66-85	47.1842	76	1	4	0.667807
lfo-miR156r	Unigene18229_All	squamosa promoter-binding-like protein	3.5	904-924	47.1842	915	1	4	0.520348
	Unigene9969_All	predicted protein	2	875-895	47.1842	886	1	4	0.285902
lfo-miR156g	Unigene18229_All	squamosa promoter-binding-like protein	3.5	904-924	47.1842	915	1	4	0.387248
	Unigene9969_All	predicted protein	2	875-895	47.1842	886	1	4	0.814309
lfo-miR159f	Unigene2305_All	transcription factor GAMYB	2.5	899-919	4340.95	910	92	0	0.00776061
lfo-miR159a	Unigene18229_All	squamosa promoter-binding-like protein	3.5	630-647	47.1842	638	1	4	0.967567
	Unigene2305_All	transcription factor GAMYB	2	902-919	4340.95	910	92	0	0.00427582
	Unigene5064_All	transcription factor DIVARICATA-like	3.5	107-123	47.1842	114	1	4	0.967567
lfo-miR159c	Unigene2305_All	transcription factor GAMYB	2	899-919	4340.95	910	92	0	0.00853335
lfo-miR159e	CL730.Contig4_All	transcription factor TCP2-like	3.5	1340-1360	153.349	1351	13	2	0.774421
lfo-miR160a	CL6847.Contig1_All	auxin response factor	1	1710-1729	15098.9	1720	320	0	0.00505127
lfo-miR160f	CL6847.Contig1_All	auxin response factor	3	1709-1729	15098.9	1720	320	0	0.00349976
lfo-miR160g	CL6847.Contig1_All	auxin response factor	3	1710-1731	94.3684	1721	2	2	0.243614
lfo-miR160b	CL6847.Contig1_All	auxin response factor	1	1709-1729	15098.9	1720	320	0	0.00505127
lfo-miR160d	CL6847.Contig1_All	auxin response factor	2	1710-1730	94.3684	1721	2	2	0.289118
lfo-miR162	CL1336.Contig2_All	pyridoxamine 5-phosphate oxidase family protein	3.5	713-733	424.658	724	27	0	0.015461
	CL1336.Contig3_All	pyridoxamine 5-phosphate oxidase family protein	3.5	713-733	424.658	724	27	0	0.015461
	CL1336.Contig1_All	pyridoxamine 5-phosphate oxidase family protein	3.5	723-743	424.658	734	27	2	0.710877
	Unigene15226_All	endoribonuclease Dicer homolog 1-like	2.5	2198-2219	613.395	2209	13	0	0.00388786
lfo-miR164a	CL6145.Contig1_All	NAC domain-containing protein	3	673-693	566.211	684	12	0	0.00349976
	Unigene9281_All	no apical meristem-related protein	1.5	764-784	9059.37	775	192	0	0.0139257
lfo-miR164b	CL22.Contig2_All	replication factor C subunit 4-like	4	797-817	23.5921	808	1	4	0.854644
	CL22.Contig1_All	replication factor C subunit 5-like	4	1025-1045	23.5921	1036	1	4	0.854644
lfo-miR166a	CL2338.Contig3_All	class III homeobox-leucine zipper protein	3	666-687	1887.37	678	40	0	0.00349976
lfo-miR166g	CL2338.Contig3_All	class III homeobox-leucine zipper protein	3	667-687	1887.37	678	40	0	0.00349976
lfo-miR166k	CL2338.Contig3_All	class III homeobox-leucine zipper protein	2.5	664-687	1887.37	678	40	0	0.00388786
lfo-miR166f	CL4150.Contig3_All	uncharacterized protein	4	1331-1351	47.1842	1342	1	4	0.474212
lfo-miR166c	CL2338.Contig3_All	class III homeobox-leucine zipper protein	3.5	667-688	141.553	679	3	2	0.219781
lfo-miR166h	CL2338.Contig3_All	class III homeobox-leucine zipper protein	1	669-687	1887.37	678	40	0	0.00505127
lfo-miR166i	Unigene3839_All	-	4	83-99	94.3684	91	2	2	0.991583
lfo-miR167a	Unigene2621_All	hypothetical protein SORBIDRAFT	4	446-466	47.1842	457	1	4	0.192882
lfo-miR168c	Unigene14314_All	SCO1 homolog 2	3.5	934-955	141.553	946	3	2	0.219781
lfo-miR168a	CL6915.Contig1_All	hypothetical protein PRUPE	3.5	522-542	117.961	533	5	2	0.391259
	CL6915.Contig3_All	hypothetical protein PRUPE	3.5	531-551	117.961	542	5	2	0.391259
	Unigene17753_All	predicted protein	2.5	963-983	660.579	974	14	2	0.266719
lfo-miR168e	Unigene17753_All	predicted protein	3	963-983	660.579	974	14	2	0.243614
lfo-miR169b	Unigene9090_All	nuclear transcription factor Y subunit A-3-like	3	1265-1286	1085.24	1277	23	0	0.0242426
	Unigene9425_All	unnamed protein	3.5	1331-1352	424.658	1343	9	0	0.0031115
lfo-miR169c	CL807.Contig2_All	hypothetical protein	3.5	2996-3017	23.5921	3008	1	4	0.520348
	CL807.Contig3_All	hypothetical protein	3.5	2202-2223	23.5921	2214	1	4	0.520348
	Unigene9090_All	nuclear transcription factor Y subunit A-3-like	3.5	1265-1286	1085.24	1277	23	0	0.00930549
lfo-miR169a	Unigene9090_All	nuclear transcription factor Y subunit A-4-like	4	1266-1286	1085.24	1277	23	0	0.00814706
lfo-miR171b	Unigene17793_All	hypothetical protein	1	922-942	1085.24	933	23	0	0.00505127
lfo-miR171a	Unigene17793_All	hypothetical protein	4	919-939	519.026	930	11	2	0.352293
lfo-miR171f	Unigene17793_All	hypothetical protein	3	919-939	519.026	930	11	2	0.243614
lfo-miR171e	Unigene17793_All	hypothetical protein	3	919-939	519.026	930	11	2	0.567257
lfo-miR171d	Unigene17793_All	hypothetical protein	0	922-942	1085.24	933	23	0	0.00582612
lfo-miR171g	CL1472.Contig2_All	uncharacterized protein	4	646-662	15.7281	654	1	4	0.90531
lfo-miR172a	CL2161.Contig2_All	unnamed protein	3	1360-1380	660.579	1371	14	0	0.00698727
	CL2161.Contig3_All	unnamed protein	4	1349-1369	330.29	1360	7	0	0.010848
	CL1418.Contig1_All	vesicle-associated membrane protein	4	757-776	141.553	767	3	2	0.580475
	Unigene12377_All	unnamed protein	2	1504-1524	4718.42	1515	100	0	0.00427582
	Unigene18548_All	floral homeotic protein APETALA 2-like	3	427-447	17458.2	438	370	0	0.00698727
lfo-miR319f	Unigene2305_All	transcription factor GAMYB	3	899-919	4340.95	910	92	0	0.00349976
lfo-miR319g	CL730.Contig4_All	transcription factor TCP2-like	3.5	1339-1359	1875.57	1350	159	2	0.774421
	CL730.Contig2_All	transcription factor TCP2-like	3.5	1375-1395	1875.57	1386	159	2	0.774421
	CL730.Contig3_All	transcription factor TCP2-like	3.5	1383-1403	1875.57	1394	159	2	0.774421
	CL730.Contig1_All	transcription factor TCP2-like	3.5	1411-1431	1875.57	1422	159	2	0.774421
	Unigene3351_All	-	3.5	3-23	519.026	14	11	0	0.0185244
lfo-miR319c	CL730.Contig4_All	transcription factor TCP2-like	3.5	1339-1359	1875.57	1350	159	2	0.774421
	CL730.Contig2_All	transcription factor TCP2-like	3.5	1375-1395	1875.57	1386	159	2	0.774421
	CL730.Contig3_All	transcription factor TCP2-like	3.5	1383-1403	1875.57	1394	159	2	0.774421
	CL730.Contig1_All	transcription factor TCP2-like	3.5	1411-1431	1875.57	1422	159	2	0.774421
	Unigene3351_All	-	3.5	3-23	519.026	14	11	0	0.0185244
lfo-miR319b	CL730.Contig4_All	transcription factor TCP2-like	2.5	1340-1359	1875.57	1350	159	2	0.787992
	CL730.Contig2_All	transcription factor TCP2-like	2.5	1376-1395	1875.57	1386	159	2	0.787992
	CL730.Contig3_All	transcription factor TCP2-like	2.5	1384-1403	1875.57	1394	159	2	0.787992
	CL730.Contig1_All	transcription factor TCP2-like	2.5	1412-1431	1875.57	1422	159	2	0.787992
	CL4415.Contig1_All	transcription factor TCP4-like	3	1237-1256	2312.03	1247	49	0	0.0104626
	CL4415.Contig2_All	transcription factor TCP4-like	3	1314-1333	707.763	1324	15	0	0.0104626
	Unigene3351_All	-	2.5	4-23	519.026	14	11	0	0.0192888
lfo-miR319a	CL730.Contig4_All	transcription factor TCP2-like	2.5	1340-1359	1875.57	1350	159	2	0.787992
	CL730.Contig2_All	transcription factor TCP2-like	2.5	1376-1395	1875.57	1386	159	2	0.787992
	CL730.Contig3_All	transcription factor TCP2-like	2.5	1384-1403	1875.57	1394	159	2	0.787992
	CL730.Contig1_All	transcription factor TCP2-like	2.5	1412-1431	1875.57	1422	159	2	0.787992
	CL4415.Contig1_All	transcription factor TCP4-like	3	1237-1256	2312.03	1247	49	0	0.0104626
	CL4415.Contig2_All	transcription factor TCP4-like	3	1314-1333	707.763	1324	15	0	0.0104626
	Unigene3351_All	-	2.5	4-23	519.026	14	11	0	0.0192888
lfo-miR319e	CL4415.Contig1_All	transcription factor TCP4-like	3.5	1236-1255	94.3684	1246	2	2	0.525049
lfo-miR390b	CL4050.Contig3_All	hypothetical protein	2	2148-2168	47.1842	2159	2	2	0.494647
	Unigene13866_All	Putative receptor protein kinase TMK1	3	523-543	235.921	534	5	2	0.42788
	Unigene25614_All	-	2	121-141	47.1842	132	2	2	0.494647
	Unigene10930_All	leucine-rich repeat receptor-like serine/threonine-protein kinase BAM3	3	701-721	235.921	712	5	2	0.42788
lfo-miR390a	CL4050.Contig3_All	hypothetical protein	4	2146-2168	47.1842	2159	2	2	0.478724
	Unigene13866_All	Putative receptor protein kinase TMK1	4	521-543	235.921	534	5	2	0.478724
	Unigene25614_All	-	4	119-141	47.1842	132	2	2	0.478724
lfo-miR391	Unigene14044_All		3.5	167-187	188.737	178	4	2	0.219781
lfo-miR394	Unigene14281_All	F-box family protein [Prunus persica]	1	708-727	7266.37	718	154	0	0.00505127
	Unigene15545_All	hypothetical protein	4	583-602	47.1842	593	1	4	0.657481
lfo-miR396b	CL394.Contig1_All		4	470-490	7.86404	481	1	4	0.959816
	CL394.Contig11_All	phenolic glucoside malonyltransferase 2-like	4	1017-1037	7.86404	1028	1	4	0.959816
	CL394.Contig5_All		4	1016-1036	7.86404	1027	1	4	0.959816
	CL394.Contig17_All	phenolic glucoside malonyltransferase 2-like	4	1017-1037	7.86404	1028	1	4	0.959816
	CL394.Contig8_All	predicted protein	4	1030-1050	7.86404	1041	1	4	0.959816
	CL394.Contig4_All	phenolic glucoside malonyltransferase 2-like	4	1044-1064	7.86404	1055	1	4	0.959816
	Unigene14983_All	uncharacterized protein	4	295-316	1368.34	306	29	0	0.0400769
	Unigene4858_All	hypothetical protein	4	515-536	1887.37	526	40	0	0.0400769
	Unigene9320_All	uncharacterized protein	4	34-55	1793	45	38	0	0.0400769
lfo-miR396f	CL394.Contig1_All		4	470-490	7.86404	481	1	4	0.959816
	CL394.Contig11_All	phenolic glucoside malonyltransferase 2-like	4	1017-1037	7.86404	1028	1	4	0.959816
	CL394.Contig5_All		4	1016-1036	7.86404	1027	1	4	0.959816
	CL394.Contig17_All	phenolic glucoside malonyltransferase 2-like	4	1017-1037	7.86404	1028	1	4	0.959816
	CL394.Contig8_All	predicted protein	4	1030-1050	7.86404	1041	1	4	0.959816
	CL394.Contig4_All	phenolic glucoside malonyltransferase 2-like	4	1044-1064	7.86404	1055	1	4	0.959816
	Unigene14983_All	uncharacterized protein	4	295-316	1368.34	306	29	0	0.0400769
	Unigene4858_All	hypothetical protein	4	515-536	1887.37	526	40	0	0.0400769
lfo-miR396e	Unigene14983_All	uncharacterized protein	2	295-315	1368.34	306	29	0	0.00853335
	Unigene4858_All	hypothetical protein	1	515-535	1887.37	526	40	0	0.00505127
	Unigene9320_All	uncharacterized protein	1.5	34-54	1793	45	38	0	0.00466362
lfo-miR396c	CL752.Contig1_All	heat shock cognate 70 kDa protein isoform 1	4	502-518	235.921	509	5	2	0.999864
	Unigene880_All	predicted protein	4	2371-2388	519.026	2379	11	2	0.999864
	Unigene12288_All	uncharacterized protein	4	316-334	141.553	324	3	2	0.999864
	Unigene3274_All	carbamoyl-phosphate synthase large chain-like	3	2971-2987	47.1842	2978	1	4	0.889648
	Unigene4858_All	hypothetical protein	3	515-533	47.1842	523	1	4	0.889648
	Unigene5629_All	protein LTV1 homolog	4	349-366	141.553	357	3	2	0.999864
lfo-miR396g	Unigene14983_All	uncharacterized protein	3	295-316	1368.34	306	29	0	0.0104626
	Unigene4858_All	hypothetical protein	3	515-536	1887.37	526	40	0	0.0104626
	Unigene9320_All	uncharacterized protein	3.5	34-55	1793	45	38	0	0.00930549
lfo-miR396h	CL5014.Contig1_All	-	3	252-272	47.1842	263	1	4	0.423639
	Unigene14983_All	uncharacterized protein	4	295-316	1368.34	306	29	0	0.0135415
	Unigene4858_All	hypothetical protein	3	515-536	1887.37	526	40	0	0.00698727
	Unigene9320_All	uncharacterized protein	3.5	34-55	1793	45	38	0	0.012388
lfo-miR396i	CL5014.Contig1_All	-	3	252-272	47.1842	263	1	4	0.423639
	Unigene14983_All	uncharacterized protein	4	295-316	1368.34	306	29	0	0.0135415
	Unigene4858_All	hypothetical protein	3	515-536	1887.37	526	40	0	0.00698727
	Unigene9320_All	uncharacterized protein	3.5	34-55	1793	45	38	0	0.012388
lfo-miR396k	CL5014.Contig1_All	-	4	252-272	47.1842	263	1	4	0.474212
lfo-miR397c	CL295.Contig3_All	serine carboxypeptidase-like 50	3.5	1208-1224	141.553	1215	3	2	0.999251
	CL5539.Contig2_All	uncharacterized protein	3	1458-1475	117.961	1466	5	2	0.984824
	CL5539.Contig1_All	uncharacterized protein	3	1510-1527	117.961	1518	5	2	0.984824
	Unigene733_All	hypothetical protein SORBIDRAFT	3.5	119-136	47.1842	127	1	4	0.999177
	Unigene1271_All	60S ribosomal protein L17-2-like	3.5	440-457	235.921	448	5	3	0.551261
	Unigene13832_All	predicted protein	3	387-404	141.553	395	3	2	0.984824
	Unigene16095_All	catalase 2	4	1344-1360	660.579	1351	14	2	1
	Unigene14349_All	uncharacterized protein	4	659-675	47.1842	667	1	4	1
	Unigene3325_All	ABC transporter F family member 5-like	3	1007-1024	47.1842	1015	1	4	0.98396
	CL295.Contig3_All	serine carboxypeptidase-like 50	3.5	1208-1224	141.553	1215	3	2	0.99904
	CL5539.Contig2_All	uncharacterized protein	3	1458-1475	117.961	1466	5	2	0.984824
	CL5539.Contig1_All	uncharacterized protein	3	1510-1527	117.961	1518	5	2	0.984824
	Unigene733_All	hypothetical protein	3.5	119-136	47.1842	127	1	4	0.998948
	Unigene1271_All	60S ribosomal protein L17-2-like	3.5	440-457	235.921	448	5	3	0.538689
	Unigene13832_All	predicted protein	3	387-404	141.553	395	3	2	0.984824
	Unigene16095_All	catalase 2	4	1344-1360	660.579	1351	14	2	1
	Unigene14349_All	uncharacterized protein	4	659-675	47.1842	667	1	4	1
	Unigene3325_All	ABC transporter F family member 5-like	3	1007-1024	47.1842	1015	1	4	0.98396
lfo-miR397a	CL503.Contig1_All	laccase, putative	2	688-708	188.737	699	4	2	0.289118
lfo-miR397b	CL295.Contig3_All	serine carboxypeptidase-like 50	3.5	1208-1224	141.553	1215	3	2	0.99904
	CL5539.Contig2_All	uncharacterized protein	3	1458-1475	117.961	1466	5	2	0.984824
	CL5539.Contig1_All	uncharacterized protein	3	1510-1527	117.961	1518	5	2	0.984824
	Unigene733_All	hypothetical protein	3.5	119-136	47.1842	127	1	4	0.998948
	Unigene1271_All	60S ribosomal protein L17-2-like	3.5	440-457	235.921	448	5	3	0.538689
	Unigene13832_All	predicted protein	3	387-404	141.553	395	3	2	0.984824
	Unigene16095_All	catalase 2	4	1344-1360	660.579	1351	14	2	1
	Unigene14349_All	uncharacterized protein	4	659-675	47.1842	667	1	4	1
	Unigene3325_All	ABC transporter F family member 5-like	3	1007-1024	47.1842	1015	1	4	0.98396
lfo-miR398c	Unigene1148_All	uncharacterized protein	4	88-108	943.684	99	20	2	0.478724
	Unigene7069_All	Cu/Zn superoxide dismutase	4	68-88	519.026	79	11	2	0.478724
lfo-miR398b	Unigene1148_All	uncharacterized protein	4	88-108	943.684	99	20	2	0.478724
	Unigene7069_All	Cu/Zn superoxide dismutase	4	68-88	519.026	79	11	2	0.478724
lfo-miR398a	Unigene13871_All	superoxide dismutase [Lilium hybrid cultivar]	4	552-571	519.026	563	11	2	0.195197
lfo-miR408	Unigene23779_All	-	3	97-117	94.3684	108	2	1	0.00305957
	Unigene10068_All NO BLAST	hypothetical protein	2.5	593-612	6086.76	603	129	0	0.00388786
lfo-miR530	Unigene407_All	dol-P-Man:Man(5)GlcNAc(2)-PP-Dol alpha-1,3-mannosyltransferase	3.5	670-686	47.1842	677	1	4	0.706092
lfo-miR828	Unigene21009_All	transcription factor R2R3-MYB, partial	2	34-55	1273.97	46	27	0	0.00427582
	Unigene3673_All	transcription factor R2R3-MYB	3	200-221	47.1842	212	1	4	0.240815
lfo-miR2592	CL1537.Contig2_All	-	4	2422-2438	23.5921	2430	1	4	0.995286
	CL1537.Contig1_All	-	4	2529-2545	23.5921	2537	1	4	0.995286
	CL171.Contig2_All	Cell wall-associated hydrolase	4	1464-1481	251.649	1472	16	2	0.995612
	CL1265.Contig1_All	caseinolytic peptidase B protein	4	1039-1057	94.3684	1048	2	2	0.995612
	Unigene892_All	-	4	324-341	94.3684	332	2	2	0.995612
	Unigene25397_All		4	754-771	251.649	762	16	2	0.995612
	Unigene25399_All	Ribosomal protein S10	4	754-771	251.649	762	16	2	0.995612
	Unigene6756_All	aldehyde oxidase	4	3464-3481	47.1842	3472	1	4	0.995286
lfo-miR2603	CL412.Contig1_All	unknown	4	282-298	23.5921	290	1	4	0.995286
	CL6485.Contig2_All	hypothetical protein	4	1225-1242	235.921	1233	5	2	0.995612
	Unigene15935_All	unknown	4	295-311	23.5921	303	1	4	0.995286
lfo-miR3630	Unigene16095_All	catalase 2	4	1285-1303	1085.24	1294	23	2	0.352293
lfo-miR5072	CL2830.Contig1_All	unknown	4	182-198	141.553	189	3	2	0.991583
	CL5251.Contig1_All	pentatricopeptide repeat-containing protein	4	367-384	23.5921	375	1	4	0.991034
	Unigene2240_All		3	1303-1320	990.869	1311	21	2	0.42788
	Unigene5640_All	predicted protein	3.5	283-300	141.553	291	3	2	0.629434
	CL2830.Contig1_All	unknown	4	182-198	141.553	189	3	2	0.991583
	CL5251.Contig1_All	pentatricopeptide repeat-containing protein	4	367-384	23.5921	375	1	4	0.991034
	Unigene2240_All		3	1303-1320	990.869	1311	21	2	0.42788
	Unigene5640_All	predicted protein	3.5	283-300	141.553	291	3	2	0.629434
lfo-miR5139b	CL6829.Contig2_All	long-chain-alcohol oxidase FAO2-like isoform 2	4	1358-1375	47.1842	1366	1	4	0.999877
	CL807.Contig3_All	hypothetical protein	3	4929-4945	141.553	4937	3	2	0.964931
lfo-miR5139c	CL807.Contig3_All	hypothetical protein	3	4929-4945	141.553	4937	3	2	0.938704
	Unigene9591_All	40S ribosomal protein S21-2-like	4	204-220	94.3684	211	2	3	0.515834
lfo-miR5139e	CL305.Contig2_All	uncharacterized protein	4	92-109	70.7763	100	3	2	0.998519
lfo-miR5179	Unigene7245_All	MADS box protein	2	447-467	188.737	458	4	0	0.00427582
lfo-miR5540A	CL6559.Contig2_All	hypothetical protein	4	558-574	47.1842	565	1	4	0.950213
	Unigene5702_All		4	128-144	377.474	136	8	2	0.952175
lfo-miR7825	CL3765.Contig2_All	hypothetical protein	4	700-716	141.553	708	3	1	0.124942
	Unigene901_All	hypothetical protein	3	1300-1316	94.3684	1308	2	2	0.812733
	Unigene1195_All	40S ribosomal protein S16	4	722-739	141.553	730	3	2	0.999995
	Unigene5658_All	hypothetical protein	3.5	654-671	47.1842	662	1	4	0.990468
	Unigene3152_All	Sucrose synthase 1;Sucrose-UDP glucosyltransferase 1	4	1249-1267	47.1842	1257	1	4	0.999994
lfo-miR8708	CL901.Contig3_All	-	0	117-135	4.71842	126	1	4	0.989866
	CL901.Contig1_All	-	0	6-24	4.71842	15	1	4	0.989866
	CL901.Contig4_All	-	0	117-135	4.71842	126	1	4	0.989866
	CL901.Contig6_All	-	0	214-232	4.71842	223	1	4	0.989866
	CL901.Contig8_All	-	0	214-232	4.71842	223	1	4	0.989866
	CL901.Contig2_All	-	0	214-232	4.71842	223	1	4	0.989866
	CL901.Contig7_All	-	0	214-232	4.71842	223	1	4	0.989866
	Unigene12142_All	glyoxalase II	3.5	736-754	235.921	745	5	2	0.774421
	Unigene16429_All		4	644-661	47.1842	652	1	4	0.978872
	Unigene2120_All	-	0	214-232	4.71842	223	1	4	0.989866
	Unigene6337_All	-	0	155-173	4.71842	164	1	4	0.989866
	Unigene8156_All	fatty acyl-CoA reductase 3	3.5	1173-1190	47.1842	1181	1	4	0.932382
	Unigene2806_All	-	0	234-252	4.71842	243	1	4	0.989866
lfo-miR8175	CL4798.Contig1_All	hypothetical protein	2.5	764-781	47.1842	772	1	4	0.60083
Notes *: Briefly, when there was greater one raw read at the position, the identified degradome sequences were classified into category 0-3, and there was only one raw read in category 4. In category 0, the abundance of degradome sequences at the position was equal to the maximum on the transcript and there was only one maximum positions on the transcript. In category 1, abundance of degradome se…

## Sheet: Table S5
Supplementary Table S5. Identified and annotated target transcripts for the novel miRNAs in lily.
miR_name	miR sequence	Transcript	Transcript Annotation	GO_Term	KEGG_pathways	AlignmentScore	AlignmentRange	DegradomeDetection	LfSD_TPB	DegradomeCleavageSite	LfSD_DegradomeReadNumber_Normalized	LfSD_DegradomeCategory	Pvalue
lfo-miRn1a	TTATCTTTTTGATTGACCGTTG
lfo-miRn11	TCATCTCATGCTCTTCCTCATC	CL4511.Contig3_All	eukaryotic translation initiation factor 5A-3	defense response to bacterium;response to wounding;xylem development;response to cadmium ion	-	4	24-46	23.5921	37	1	0.5	4	0.723547
lfo-miRn29	TTCGTTATTGACCGTATGTGG	CL131.Contig3_All	linalool synthase	response to wounding;response to herbivore;monoterpene biosynthetic process;terpenoid biosynthetic process	Monoterpenoid biosynthesis	2.5	102-122	62.9123	113	4	1.33333	2	0.886003
	TTCGTTATTGACCGTATGTGG	CL131.Contig17_All	linalool synthase	response to wounding;response to herbivore;isoprenoid biosynthetic process	Terpenoid backbone biosynthesis;Monoterpenoid biosynthesis	2.5	102-122	62.9123	113	4	1.33333	2	0.886003
	TTCGTTATTGACCGTATGTGG	CL131.Contig13_All	linalool synthase	response to wounding;response to herbivore;isoprenoid biosynthetic process;terpene synthase activity	Terpenoid backbone biosynthesis;Monoterpenoid biosynthesis	2.5	102-122	62.9123	113	4	1.33333	2	0.886003
lfo-miRn28	TTCTTGGTTCATGTTTAGAGT	Unigene6912_All	hypothetical protein	-	-	4	346-366	94.3684	357	2	2	2	0.858354
lfo-miRn19	NGTTGCCTCAAACTTGTTGCC	CL681.Contig1_All	hypothetical protein	anisotropic cell growth;cellulose biosynthetic process	-	3.5	56-75	330.29	65	7	7	0	0.012388
lfo-miRn30	TGAAGTGGTTGAAGGAACTCC	CL402.Contig2_All	xanthine dehydrogenase-like	response to water deprivation;response to reactive oxygen species;superoxide anion generation;UDP-N-acetylmuramate dehydrogenase activity;iron ion binding	Peroxisome;Caffeine metabolism	4	3652-3673	94.3684	3664	2	2	2	0.580475
lfo-miRn30	ATTATTATTATAGAATGAA	CL4690.Contig1_All	putative transketolase	response to cadmium ion;response to salt stress	Carbon fixation in photosynthetic organisms;Pentose phosphate pathway	4	941-959	94.3684	950	2	2	3	0.368321
	ATTATTATTATAGAATGAA	Unigene1789_All	-	-	-	3.5	37-55	94.3684	46	2	2	2	0.710877
lfo-miRn6	GAACACTAGTTATAGTCAGAT	Unigene6649_All	uncharacterized protein	-	-	4	3167-3187	94.3684	3178	2	2	2	0.195197
lfo-miRn16	TCGTTGAGTGCAGCATTGATG	CL503.Contig1_All	laccase	lignin catabolic process	Ascorbate and aldarate metabolism	3	688-708	188.737	699	4	4	2	0.243614
lfo-miRn1a	TTATCTTTTTGATTGACCGTTG	Unigene27414_All	predicted protein	response to stimulus;primary metabolic process	RNA transport and degradation;mRNA surveillance pathway	3	567-588	990.869	579	21	21	2	0.243614
lfo-miRn14	TTATCTTTTTGATTGACCGTT	Unigene27414_All	predicted protein	response to stimulus;primary metabolic process	RNA transport and degradation;mRNA surveillance pathway	3	568-588	990.869	579	21	21	2	0.243614

## Sheet: Table S6
Supplementary Table S6. Specific RT-qPCR primers of lily.
name	Primer Sequence (5'-3')
Oligo dt-1	GCGAGCACAGAATTAATACGACTCACTATAGG(T)12VN
miR156-F	GAGCTGACAGAAGAGAGTGAGCACAC
miR159a-F	CGGAGGTTTGGATTGAAGGGAGCT
miR159f-F	TCTTTGGATTGAAGGGAGCTCTAC
miR160a-F	TATGCCTGGCTCCCTGTATGCCTG
miR166f-F	GGGAATGTTGTCTGGCTCGAGG
miR167a-F	AGGGTGAAGCTGCCAGCATGATCTA
miR171b-F	CTCTTTGATTGAGCCGTGCCAATATC
miR172a-F	ATGAGAATCTTGATGATGCTGCAATGG
miR394-F	GGTCATTGGCATTCTGTCCACCTCC
miR397a-F	TCGTTGAGTGCAGCGTTGATGAGTTCTG
miR5139b-F	CCAGCAGAGTCGCCAAAA
miR5179-F	TGAGAGTAGAGAGCCAAGTGA
Universal-R1	GCGAGCACAGAATTAATACGAC
5S-F	TGCACTAGCGTGTAGAGGAACC
5S-R	ACATCGTATCGTGAAG
Unigene2305_All-F	ACCAGGCCTTTGCGTTAACTGGCTC
Unigene2305_All-R	CCTGCTCTTTGGCTGTTTCC
CL503.Contig1_All-F	CATTTCCTCAGCCCCACGGAGAAG
CL503.Contig1_All-R	GAAAGAGAGGCCCTGGCTTGCCATT
Unigene18548_All-F	TCAAATTGGCCGCTCGCTGCCG
Unigene18548_All-R	CAGCCACTGGGACGGTTGTTTCAC
Unigene17793_All-F	TTGGCATCCCGCTCGAGTTCAGATTC
Unigene17793_All-R	GATGAGCGACGGAATCGGCAGGTT
CL6847.Contig1_All-F	TACTCTTGCAGCTACCGGGCAAC
CL6847.Contig1_All-R	CAATGGTAAGTAGGGAAACA
Unigene2621_All-F	TGAGGATGTGGTTGAAGGACTCCTC
Unigene2621_All-R	GAACTAAACCGGCTCTCATGAAATACC
Unigene7245_All-F	GAACTCGACGAATCGGCAGGTCAC
Unigene7245_All-R	GAGACCTCGGCATCACAGAGCACA
CL6829.Contig2_All-F	AGCGGAGCTGGTACCGAGAAACTC
CL6829.Contig2_All-R	CCAGTTATGATCACCGCGCC ACAGT
Unigene9969_All-F	AAGGGAAGCAGTTCTCGTTCTTG
Unigene9969_All-R	CAGAGTCGTGAACATGGGGTAAC
Unigene18229_All-F	AGGATCCTTGAAGTCAGCCAAAG
Unigene18229_All-R	GCTTGGTGCTCCATTCATGTTAG
EF-F	GGCACTAACTCGCTCCTTCTG
EF-R	TTGGTAAGATGCTGGTGATTGGAT

## Sheet: Table S7
Supplementary Table S7. The nodes of the gene network weight analysis results generated by WGCNA.
nodeName	altName	nodeAttr[nodesPresent, ]
peu-MIR2916-p5_2ss4AG19TG	peu-MIR2916-p5_2ss4AG19TG	blue
peu-MIR2916-p3	peu-MIR2916-p3	blue
osa-miR156l-5p_R-1_1ss20TC	osa-miR156l-5p_R-1_1ss20TC	blue
osa-miR156b-3p_L+1_2ss9-A14AC	osa-miR156b-3p_L+1_2ss9-A14AC	blue
miR156e	miR156e	blue
sbi-MIR156f-p3_1ss15CA	sbi-MIR156f-p3_1ss15CA	blue
miR156d	miR156d	turquoise
osa-miR156c-3p_2ss9CA13CT	osa-miR156c-3p_2ss9CA13CT	blue
osa-miR156f-3p_1ss9CA	osa-miR156f-3p_1ss9CA	blue
sbi-miR156a_R+1	sbi-miR156a_R+1	blue
zma-miR156i-3p_1ss5AT	zma-miR156i-3p_1ss5AT	yellow
osa-miR160a-5p	osa-miR160a-5p	turquoise
osa-miR164a	osa-miR164a	turquoise
osa-MIR166e-p5_1ss7TC	osa-MIR166e-p5_1ss7TC	turquoise
osa-miR166b-5p_1ss19GA	osa-miR166b-5p_1ss19GA	turquoise
osa-miR166a-3p_L+2R-2	osa-miR166a-3p_L+2R-2	blue
zma-miR167d-3p_4ss10GC11CT12TG13GA	zma-miR167d-3p_4ss10GC11CT12TG13GA	turquoise
osa-miR168a-5p_2ss14AG21CA	osa-miR168a-5p_2ss14AG21CA	turquoise
vca-miR168b-3p_2ss3CT11AG	vca-miR168b-3p_2ss3CT11AG	turquoise
osa-miR168a-5p_3ss1TN14AG21CA	osa-miR168a-5p_3ss1TN14AG21CA	green
osa-miR169h_2ss10AT20TC	osa-miR169h_2ss10AT20TC	turquoise
bdi-miR169h-3p_1ss19CT	bdi-miR169h-3p_1ss19CT	turquoise
osa-MIR169m-p5_2ss10AT20TC	osa-MIR169m-p5_2ss10AT20TC	turquoise
ptc-MIR169af-p3_1ss6GT	ptc-MIR169af-p3_1ss6GT	turquoise
bdi-miR169h-3p_R+1_1ss19CT	bdi-miR169h-3p_R+1_1ss19CT	blue
ptc-MIR169w-p5_2ss10AT21AC	ptc-MIR169w-p5_2ss10AT21AC	turquoise
ptc-miR169ac_2ss10AT11CT	ptc-miR169ac_2ss10AT11CT	turquoise
bdi-miR171c-5p_L+1_2ss2CA12GC	bdi-miR171c-5p_L+1_2ss2CA12GC	turquoise
osa-miR171b	osa-miR171b	turquoise
osa-miR390-5p	osa-miR390-5p	turquoise
bdi-miR390a-3p_2ss17CT19CT	bdi-miR390a-3p_2ss17CT19CT	turquoise
osa-miR393a_R+1	osa-miR393a_R+1	blue
ptc-miR393a-3p_1ss8TC	ptc-miR393a-3p_1ss8TC	turquoise
osa-miR394	osa-miR394	turquoise
osa-miR395b_L-1R+1	osa-miR395b_L-1R+1	blue
osa-miR396a-5p_R-1_1ss19CT	osa-miR396a-5p_R-1_1ss19CT	brown
osa-miR396a-5p_2ss7AG21GA	osa-miR396a-5p_2ss7AG21GA	brown
csi-miR396a-3p_L+2R-1_1ss15TA	csi-miR396a-3p_L+2R-1_1ss15TA	turquoise
osa-miR396c-5p_2ss7AG21TG	osa-miR396c-5p_2ss7AG21TG	brown
aof-MIR396a-p3	aof-MIR396a-p3	turquoise
osa-miR396a-5p_1ss7AG	osa-miR396a-5p_1ss7AG	brown
osa-miR396a-5p	osa-miR396a-5p	brown
osa-miR396a-3p_R+1	osa-miR396a-3p_R+1	turquoise
aof-miR396a_1ss2TC	aof-miR396a_1ss2TC	brown
osa-miR396a-5p_L-3	osa-miR396a-5p_L-3	brown
mdm-miR397a_2ss20AG21AT	mdm-miR397a_2ss20AG21AT	yellow
aly-miR399b-5p_4ss4CT5GT6CT13AT	aly-miR399b-5p_4ss4CT5GT6CT13AT	yellow
osa-miR399d	osa-miR399d	yellow
osa-MIR408-p5_1ss17GA	osa-MIR408-p5_1ss17GA	yellow
osa-MIR444a-p5_2ss5GA18TC	osa-MIR444a-p5_2ss5GA18TC	turquoise
mtr-MIR2603-p5_2ss9AC17AC	mtr-MIR2603-p5_2ss9AC17AC	brown
osa-MIR5540-p3_2ss8CT18CA	osa-MIR5540-p3_2ss8CT18CA	green
miR156h	miR156h	blue
zma-miR156a-3p_2ss9CA22TC	zma-miR156a-3p_2ss9CA22TC	blue
osa-miR156a_R+1_1ss19AT	osa-miR156a_R+1_1ss19AT	turquoise
osa-miR156f-3p_2ss13TC21GC	osa-miR156f-3p_2ss13TC21GC	blue
osa-miR156c-3p_1ss21GC	osa-miR156c-3p_1ss21GC	blue
osa-MIR156c-p5_1ss17AT	osa-MIR156c-p5_1ss17AT	turquoise
miR156ac	miR156ac	turquoise
osa-miR156c-3p	osa-miR156c-3p	turquoise
miR156g	miR156g	turquoise
osa-miR156k_L+1R-1_1ss12GT	osa-miR156k_L+1R-1_1ss12GT	blue
miR156y	miR156y	blue
miR156a	miR156a	blue
aof-miR156a_2ss19AT20CT	aof-miR156a_2ss19AT20CT	yellow
osa-miR156a_1ss9GT	osa-miR156a_1ss9GT	blue
osa-MIR159c-p5_1ss1AT	osa-MIR159c-p5_1ss1AT	turquoise
osa-miR159c_L-1	osa-miR159c_L-1	brown
osa-miR159f_1ss1CT	osa-miR159f_1ss1CT	green
osa-miR159e_2ss1AT7TC	osa-miR159e_2ss1AT7TC	turquoise
cme-MIR160c-p5_2ss13AG17AG	cme-MIR160c-p5_2ss13AG17AG	blue
osa-miR160a-5p_R-1_1ss15TA	osa-miR160a-5p_R-1_1ss15TA	green
aof-MIR164-p5	aof-MIR164-p5	turquoise
osa-miR166b-5p_1ss19GT	osa-miR166b-5p_1ss19GT	turquoise
aof-MIR166b-p5_2ss6GC17TG	aof-MIR166b-p5_2ss6GC17TG	blue
peu-MIR2916-p3_2ss12CT18GC	peu-MIR2916-p3_2ss12CT18GC	blue
osa-miR166a-3p_R+1	osa-miR166a-3p_R+1	turquoise
bna-MIR166c-p5_2ss13TC22TA	bna-MIR166c-p5_2ss13TC22TA	brown
stu-MIR166a-p3_1ss12GC	stu-MIR166a-p3_1ss12GC	brown
gma-MIR167a-p3_1ss2AT	gma-MIR167a-p3_1ss2AT	brown
gra-miR167a_L-2R+2	gra-miR167a_L-2R+2	blue
gma-MIR167a-p5_1ss2AT	gma-MIR167a-p5_1ss2AT	brown
mtr-miR168c-3p_1ss3CT	mtr-miR168c-3p_1ss3CT	turquoise
bna-MIR169c-p5_2ss12GC17TG	bna-MIR169c-p5_2ss12GC17TG	blue
ath-MIR169k-p5_2ss14TG20CA	ath-MIR169k-p5_2ss14TG20CA	brown
ptc-MIR169ag-p3_2ss5CA18TC	ptc-MIR169ag-p3_2ss5CA18TC	green
osa-miR171a	osa-miR171a	blue
egu-MIR172d-p3_2ss12TC18AC	egu-MIR172d-p3_2ss12TC18AC	green
egu-MIR172d-p5_1ss18CT	egu-MIR172d-p5_1ss18CT	green
egu-MIR172d-p3_2ss17TC18TA	egu-MIR172d-p3_2ss17TC18TA	green
egu-MIR172e-p3_2ss13CG18AC	egu-MIR172e-p3_2ss13CG18AC	brown
miR172a	miR172a	brown
nta-MIR172e-p5_2ss15CG19TA	nta-MIR172e-p5_2ss15CG19TA	brown
nta-MIR172e-p3_2ss15CG19TA	nta-MIR172e-p3_2ss15CG19TA	brown
bdi-MIR319a-p5	bdi-MIR319a-p5	turquoise
osa-miR319a-3p.2-3p_L-1R+2_1ss14TA	osa-miR319a-3p.2-3p_L-1R+2_1ss14TA	turquoise
osa-miR319a-3p.2-3p_R+1_1ss14TA	osa-miR319a-3p.2-3p_R+1_1ss14TA	turquoise
vca-miR391-5p_2ss1TA21GT	vca-miR391-5p_2ss1TA21GT	turquoise
bna-MIR393-p3_2ss1AT17AT	bna-MIR393-p3_2ss1AT17AT	brown
aof-miR393a	aof-miR393a	yellow
bdi-MIR395d-p5_2ss2TC18CG	bdi-MIR395d-p5_2ss2TC18CG	brown
osa-miR396e-5p	osa-miR396e-5p	blue
mdm-MIR397b-p3_2ss3AT18TG	mdm-MIR397b-p3_2ss3AT18TG	green
mdm-MIR397b-p5_2ss3AT18TG	mdm-MIR397b-p5_2ss3AT18TG	green
lja-miR397_L-2R+2	lja-miR397_L-2R+2	yellow
miR397a	miR397a	yellow
lus-MIR397b-p3_1ss4AG	lus-MIR397b-p3_1ss4AG	yellow
aly-MIR398a-p3_2ss14GA17TC	aly-MIR398a-p3_2ss14GA17TC	brown
osa-miR399e_2ss13TA20AC	osa-miR399e_2ss13TA20AC	yellow
osa-miR399a_2ss20TC21GA	osa-miR399a_2ss20TC21GA	yellow
osa-miR399a_1ss13AC	osa-miR399a_1ss13AC	yellow
osa-miR399d_2ss1TC16GA	osa-miR399d_2ss1TC16GA	yellow
aly-MIR403a-p5_2ss3TA17GT	aly-MIR403a-p5_2ss3TA17GT	brown
osa-miR408-5p_R-1_1ss1CA	osa-miR408-5p_R-1_1ss1CA	yellow
osa-miR408-5p_L-1R-1	osa-miR408-5p_L-1R-1	yellow
osa-miR408-3p_L-1R+1_1ss9CT	osa-miR408-3p_L-1R+1_1ss9CT	yellow
sof-MIR408e-p5_2ss8CA17GA	sof-MIR408e-p5_2ss8CA17GA	yellow
osa-MIR444e-p3	osa-MIR444e-p3	blue
mes-MIR477a-p5_2ss4GT23TA	mes-MIR477a-p5_2ss4GT23TA	yellow
ptc-MIR481d-p5_2ss8AT23CT	ptc-MIR481d-p5_2ss8AT23CT	green
eun-MIR530-p5_2ss3AT17CA	eun-MIR530-p5_2ss3AT17CA	brown
tae-MIR1119-p3_2ss11AT17GA	tae-MIR1119-p3_2ss11AT17GA	blue
fve-miR1511	fve-miR1511	yellow
osa-MIR1854-p5_2ss12TG18TC	osa-MIR1854-p5_2ss12TG18TC	brown
osa-MIR2096-p5_2ss6CG17CT	osa-MIR2096-p5_2ss6CG17CT	blue
mtr-MIR2111o-p3_2ss17GC18AT	mtr-MIR2111o-p3_2ss17GC18AT	brown
miR2592bj	miR2592bj	brown
mtr-MIR2592ah-p3_2ss6TA17CG	mtr-MIR2592ah-p3_2ss6TA17CG	blue
mtr-MIR2671b-p3_2ss3TA17CT	mtr-MIR2671b-p3_2ss3TA17CT	blue
vvi-miR3630-3p_L-2_1ss21AG	vvi-miR3630-3p_L-2_1ss21AG	green
vvi-miR3630-3p_L-1_2ss2TA22CT	vvi-miR3630-3p_L-1_2ss2TA22CT	green
gma-MIR4995-p5	gma-MIR4995-p5	blue
ath-MIR406-p3_2ss4AG18TG	ath-MIR406-p3_2ss4AG18TG	blue
gma-MIR4995-p5_1ss21GA	gma-MIR4995-p5_1ss21GA	blue
gma-MIR4995-p3_2ss19GA22AC	gma-MIR4995-p3_2ss19GA22AC	blue
gma-MIR5032-p5_2ss18TG19GA	gma-MIR5032-p5_2ss18TG19GA	brown
osa-miR5083_L+2R-1	osa-miR5083_L+2R-1	green
osa-MIR5083-p5_2ss18TC19GT	osa-MIR5083-p5_2ss18TC19GT	green
osa-MIR5083-p3_2ss19TC20GT	osa-MIR5083-p3_2ss19TC20GT	green
aof-miR5139b_L-3	aof-miR5139b_L-3	turquoise
cas-MIR5139-p3_2ss10AG18TC	cas-MIR5139-p3_2ss10AG18TC	blue
aof-miR5139b_L-3_1ss9GC	aof-miR5139b_L-3_1ss9GC	turquoise
aof-miR5139a_L-1_1ss8GC	aof-miR5139a_L-1_1ss8GC	turquoise
aof-miR5139b_L-2_1ss3CA	aof-miR5139b_L-2_1ss3CA	turquoise
aof-miR5139b_L-3_1ss4AT	aof-miR5139b_L-3_1ss4AT	yellow
osa-miR5179	osa-miR5179	turquoise
gma-MIR5368-p5_1ss20TC	gma-MIR5368-p5_1ss20TC	blue
gma-MIR5368-p3_1ss12CT	gma-MIR5368-p3_1ss12CT	blue
gma-MIR5368-p5_2ss20TC21TA	gma-MIR5368-p5_2ss20TC21TA	blue
gma-MIR5368-p3_2ss12CT20TA	gma-MIR5368-p3_2ss12CT20TA	blue
gma-MIR5368-p5_2ss20TC23CT	gma-MIR5368-p5_2ss20TC23CT	blue
gma-MIR5368-p3_2ss1AT18CA	gma-MIR5368-p3_2ss1AT18CA	blue
osa-miR5532_L+2_1ss19AG	osa-miR5532_L+2_1ss19AG	turquoise
mtr-MIR2592ay-p3_2ss6AG17CG	mtr-MIR2592ay-p3_2ss6AG17CG	blue
hbr-miR6173_L+1	hbr-miR6173_L+1	blue
hbr-MIR6173-p3_1ss4CT	hbr-MIR6173-p3_1ss4CT	blue
hbr-MIR6173-p5_2ss23AG24GC	hbr-MIR6173-p5_2ss23AG24GC	blue
ppe-MIR6295-p3_2ss5GA17TC	ppe-MIR6295-p3_2ss5GA17TC	turquoise
ppe-MIR6295-p3_2ss5GC17TC	ppe-MIR6295-p3_2ss5GC17TC	turquoise
ptc-MIR6478-p5_2ss14GA24GA	ptc-MIR6478-p5_2ss14GA24GA	green
hbr-MIR6483-p5_1ss16TC	hbr-MIR6483-p5_1ss16TC	brown
hbr-MIR6483-p3_2ss16TC18CG	hbr-MIR6483-p3_2ss16TC18CG	brown
ghr-MIR7499-p3_2ss10GC17CG	ghr-MIR7499-p3_2ss10GC17CG	brown
ghr-MIR7500-p5_2ss13TC18TA	ghr-MIR7500-p5_2ss13TC18TA	brown
ghr-MIR7503-p5_2ss13TA18TG	ghr-MIR7503-p5_2ss13TA18TG	turquoise
lja-MIR7531-p5_2ss11TC17CA	lja-MIR7531-p5_2ss11TC17CA	blue
ptc-MIR7819-p3_2ss11TC18AC	ptc-MIR7819-p3_2ss11TC18AC	blue
ath-MIR8166-p3_2ss5AC18GC	ath-MIR8166-p3_2ss5AC18GC	yellow
ath-MIR8176-p3_2ss13TC17TC	ath-MIR8176-p3_2ss13TC17TC	green
gra-MIR8708-p5_2ss4GA18AG	gra-MIR8708-p5_2ss4GA18AG	green
bol-MIR9410-p5_2ss4TG17TA	bol-MIR9410-p5_2ss4TG17TA	blue
tae-MIR9679-p3_2ss8GA18CA	tae-MIR9679-p3_2ss8GA18CA	green
gma-MIR10417-p5_2ss18AG20AG	gma-MIR10417-p5_2ss18AG20AG	brown
lja-MIR11069-p3_2ss7TG18AT	lja-MIR11069-p3_2ss7TG18AT	blue
lja-MIR11100-p5_2ss3AC18AT	lja-MIR11100-p5_2ss3AC18AT	brown
cst-MIR11334-p5_2ss8TG17TC	cst-MIR11334-p5_2ss8TG17TC	blue
csi-miR159a-5p_1ss21GA	csi-miR159a-5p_1ss21GA	turquoise
csi-miR159b-5p_1ss9AT	csi-miR159b-5p_1ss9AT	turquoise
zma-miR159a-5p	zma-miR159a-5p	yellow
vca-miR159-3p_L+2	vca-miR159-3p_L+2	turquoise
bdi-miR162	bdi-miR162	green
miR164a	miR164a	brown
mtr-miR166a_R+4	mtr-miR166a_R+4	turquoise
vca-miR167b-3p	vca-miR167b-3p	blue
aly-miR167a-5p_L+2	aly-miR167a-5p_L+2	green
zma-miR168a-5p	zma-miR168a-5p	blue
zma-miR168b-3p_R+1	zma-miR168b-3p_R+1	blue
miR169b	miR169b	blue
aly-miR171a-3p_L-3R+3	aly-miR171a-3p_L-3R+3	turquoise
ata-miR171c-5p_2ss3GA12CA	ata-miR171c-5p_2ss3GA12CA	turquoise
mes-miR171e	mes-miR171e	blue
osa-miR171i-5p	osa-miR171i-5p	turquoise
mdm-miR171a	mdm-miR171a	turquoise
csi-miR172d-5p	csi-miR172d-5p	turquoise
mdm-miR319a_2ss14AT21TA	mdm-miR319a_2ss14AT21TA	turquoise
osa-miR319a-3p.2-3p_R+1	osa-miR319a-3p.2-3p_R+1	turquoise
mtr-miR319a-3p_L+2R+1	mtr-miR319a-3p_L+2R+1	turquoise
mtr-miR319a-3p_L+1_1ss7CT	mtr-miR319a-3p_L+1_1ss7CT	brown
ptc-miR390a_R+2	ptc-miR390a_R+2	turquoise
aof-miR393a_1ss22CT	aof-miR393a_1ss22CT	blue
bra-miR398-5p_1ss8CT	bra-miR398-5p_1ss8CT	blue
bra-miR398-3p	bra-miR398-3p	yellow
ptc-miR398b_1ss15GA	ptc-miR398b_1ss15GA	yellow
miR398a	miR398a	yellow
csi-miR399c-3p_1ss5AG	csi-miR399c-3p_1ss5AG	yellow
aly-miR399b-3p_1ss5AG	aly-miR399b-3p_1ss5AG	yellow
mes-miR399f_1ss5AG	mes-miR399f_1ss5AG	yellow
mdm-miR403a	mdm-miR403a	green
mdm-miR408b	mdm-miR408b	green
osa-miR444a-3p.2	osa-miR444a-3p.2	blue
mdm-miR482c	mdm-miR482c	green
csi-miR482d-5p_1ss4TC	csi-miR482d-5p_1ss4TC	yellow
ptc-miR482b-3p_1ss3AC	ptc-miR482b-3p_1ss3AC	green
bdi-miR529-5p_L+1R-1_1ss21CT	bdi-miR529-5p_L+1R-1_1ss21CT	yellow
osa-miR529a_L+1_1ss11CT	osa-miR529a_L+1_1ss11CT	turquoise
osa-miR529b	osa-miR529b	yellow
aof-miR535	aof-miR535	brown
cme-miR828	cme-miR828	turquoise
osa-miR1423-5p_L-2R+2	osa-miR1423-5p_L-2R+2	blue
osa-miR1423-3p_R+3	osa-miR1423-3p_R+3	blue
osa-miR1425-5p	osa-miR1425-5p	blue
bdi-miR1432_L-1	bdi-miR1432_L-1	turquoise
ptc-miR1447_1ss21TC	ptc-miR1447_1ss21TC	brown
osa-miR1861e_L-3R+2	osa-miR1861e_L-3R+2	blue
osa-miR1866-5p	osa-miR1866-5p	blue
osa-miR1866-3p_R+2	osa-miR1866-3p_R+2	blue
osa-miR1874-3p	osa-miR1874-3p	blue
osa-miR1876	osa-miR1876	blue
osa-miR1882e-3p	osa-miR1882e-3p	turquoise
bra-miR1885b	bra-miR1885b	blue
mdm-miR2118a	mdm-miR2118a	green
csi-miR2275a-3p_1ss3TC	csi-miR2275a-3p_1ss3TC	turquoise
zma-miR2275b-3p_1ss21CT	zma-miR2275b-3p_1ss21CT	turquoise
csi-miR3954_L+1	csi-miR3954_L+1	yellow
mtr-miR4414b_L-1_1ss9AC	mtr-miR4414b_L-1_1ss9AC	turquoise
bdi-miR5059_L-2_1ss3GT	bdi-miR5059_L-2_1ss3GT	brown
aof-miR5139a_L+2	aof-miR5139a_L+2	turquoise
aof-miR5139b_1ss9GC	aof-miR5139b_1ss9GC	turquoise
osa-miR5144-5p	osa-miR5144-5p	blue
osa-miR5179_R+2	osa-miR5179_R+2	turquoise
sbi-miR5564a_L-2R+1_1ss3GT	sbi-miR5564a_L-2R+1_1ss3GT	blue
bra-miR5654a	bra-miR5654a	green
gma-miR6300_R+5	gma-miR6300_R+5	turquoise
ath-miR8175_L-2	ath-miR8175_L-2	turquoise
mdm-miR10986	mdm-miR10986	green
PC-5p-383_14983	PC-5p-383_14983	blue
PC-3p-2547_2766	PC-3p-2547_2766	turquoise
PC-5p-35328_450	PC-5p-35328_450	green
PC-3p-67_108977	PC-3p-67_108977	green
PC-5p-27117_547	PC-5p-27117_547	turquoise
PC-3p-1468_4334	PC-3p-1468_4334	turquoise
PC-3p-3100_2399	PC-3p-3100_2399	brown
PC-3p-2734489_3	PC-3p-2734489_3	brown
PC-5p-101810_190	PC-5p-101810_190	green
PC-3p-717_8176	PC-3p-717_8176	green
PC-5p-73672_253	PC-5p-73672_253	blue
PC-3p-195439_100	PC-3p-195439_100	turquoise
PC-5p-291_19871	PC-5p-291_19871	yellow
PC-3p-145_41921	PC-3p-145_41921	yellow
PC-5p-20107_675	PC-5p-20107_675	turquoise
PC-3p-486454_34	PC-3p-486454_34	turquoise
PC-5p-3679_2129	PC-5p-3679_2129	turquoise
PC-3p-1069_5612	PC-3p-1069_5612	turquoise
PC-5p-811540_17	PC-5p-811540_17	turquoise
PC-5p-92499_208	PC-5p-92499_208	blue
PC-5p-1346059_7	PC-5p-1346059_7	blue
PC-3p-425177_41	PC-3p-425177_41	blue
PC-3p-284381_66	PC-3p-284381_66	blue
Unigene12321_All	Unigene12321_All	mRNA
Unigene28119_All	Unigene28119_All	mRNA
CL2161.Contig2_All	CL2161.Contig2_All	mRNA
CL2161.Contig3_All	CL2161.Contig3_All	mRNA
CL1418.Contig1_All	CL1418.Contig1_All	mRNA
Unigene12377_All	Unigene12377_All	mRNA
Unigene18548_All	Unigene18548_All	TF
CL4246.Contig2_All	CL4246.Contig2_All	mRNA
Unigene18229_All	Unigene18229_All	TF
Unigene18041_All	Unigene18041_All	mRNA
Unigene9969_All	Unigene9969_All	TF
CL503.Contig1_All	CL503.Contig1_All	mRNA
Unigene13871_All	Unigene13871_All	mRNA
Unigene9425_All	Unigene9425_All	mRNA
Unigene8156_All	Unigene8156_All	mRNA
CL171.Contig2_All	CL171.Contig2_All	mRNA
Unigene901_All	Unigene901_All	mRNA
CL807.Contig2_All	CL807.Contig2_All	mRNA
Unigene4858_All	Unigene4858_All	mRNA
Unigene14983_All	Unigene14983_All	mRNA
CL6145.Contig1_All	CL6145.Contig1_All	TF
Unigene12077_All	Unigene12077_All	mRNA
Unigene9090_All	Unigene9090_All	mRNA
CL901.Contig3_All	CL901.Contig3_All	mRNA
CL901.Contig1_All	CL901.Contig1_All	mRNA
CL901.Contig4_All	CL901.Contig4_All	mRNA
CL901.Contig6_All	CL901.Contig6_All	mRNA
CL901.Contig8_All	CL901.Contig8_All	mRNA
CL901.Contig2_All	CL901.Contig2_All	mRNA
CL901.Contig7_All	CL901.Contig7_All	mRNA
Unigene227_All	Unigene227_All	mRNA
Unigene12142_All	Unigene12142_All	mRNA
Unigene16429_All	Unigene16429_All	mRNA
Unigene2120_All	Unigene2120_All	mRNA
Unigene6337_All	Unigene6337_All	mRNA
Unigene2806_All	Unigene2806_All	mRNA
Unigene3306_All	Unigene3306_All	mRNA
Unigene11057_All	Unigene11057_All	mRNA
CL1537.Contig2_All	CL1537.Contig2_All	mRNA
CL1537.Contig1_All	CL1537.Contig1_All	mRNA
CL1265.Contig1_All	CL1265.Contig1_All	mRNA
Unigene892_All	Unigene892_All	mRNA
Unigene25397_All	Unigene25397_All	mRNA
Unigene25399_All	Unigene25399_All	mRNA
Unigene6756_All	Unigene6756_All	mRNA
CL3765.Contig2_All	CL3765.Contig2_All	mRNA
Unigene1195_All	Unigene1195_All	mRNA
Unigene5658_All	Unigene5658_All	mRNA
Unigene3152_All	Unigene3152_All	mRNA
CL807.Contig3_All	CL807.Contig3_All	mRNA
CL394.Contig1_All	CL394.Contig1_All	mRNA
CL394.Contig11_All	CL394.Contig11_All	mRNA
CL394.Contig5_All	CL394.Contig5_All	mRNA
CL394.Contig17_All	CL394.Contig17_All	mRNA
CL394.Contig8_All	CL394.Contig8_All	mRNA
CL394.Contig4_All	CL394.Contig4_All	mRNA
Unigene9320_All	Unigene9320_All	mRNA
Unigene2305_All	Unigene2305_All	mRNA
Unigene5064_All	Unigene5064_All	mRNA
Unigene9281_All	Unigene9281_All	mRNA
Unigene9282_All	Unigene9282_All	mRNA

## Sheet: Table S8
Supplementary Table S8. The edges of the gene network weight analysis results generated by WGCNA.
fromNode	toNode	weight	direction
peu-MIR2916-p5_2ss4AG19TG	peu-MIR2916-p3	0.637738	undirected
peu-MIR2916-p5_2ss4AG19TG	osa-miR156l-5p_R-1_1ss20TC	0.0648475	undirected
peu-MIR2916-p5_2ss4AG19TG	miR156e	0.0569878	undirected
peu-MIR2916-p5_2ss4AG19TG	sbi-MIR156f-p3_1ss15CA	0.512456	undirected
peu-MIR2916-p5_2ss4AG19TG	osa-miR156c-3p_2ss9CA13CT	0.218566	undirected
peu-MIR2916-p5_2ss4AG19TG	osa-miR156f-3p_1ss9CA	0.218566	undirected
peu-MIR2916-p5_2ss4AG19TG	sbi-miR156a_R+1	0.220066	undirected
peu-MIR2916-p5_2ss4AG19TG	bdi-miR169h-3p_R+1_1ss19CT	0.146128	undirected
peu-MIR2916-p5_2ss4AG19TG	bdi-miR390a-3p_2ss17CT19CT	0.0222661	undirected
peu-MIR2916-p5_2ss4AG19TG	osa-miR393a_R+1	0.211313	undirected
peu-MIR2916-p5_2ss4AG19TG	osa-miR395b_L-1R+1	0.138219	undirected
peu-MIR2916-p5_2ss4AG19TG	osa-miR396a-5p_R-1_1ss19CT	0.0805131	undirected
peu-MIR2916-p5_2ss4AG19TG	miR156h	0.243081	undirected
peu-MIR2916-p5_2ss4AG19TG	zma-miR156a-3p_2ss9CA22TC	0.0700935	undirected
peu-MIR2916-p5_2ss4AG19TG	osa-miR156f-3p_2ss13TC21GC	0.254028	undirected
peu-MIR2916-p5_2ss4AG19TG	osa-miR156c-3p_1ss21GC	0.254028	undirected
peu-MIR2916-p5_2ss4AG19TG	osa-miR156k_L+1R-1_1ss12GT	0.187763	undirected
peu-MIR2916-p5_2ss4AG19TG	miR156y	0.0704379	undirected
peu-MIR2916-p5_2ss4AG19TG	miR156a	0.11424	undirected
peu-MIR2916-p5_2ss4AG19TG	osa-miR156a_1ss9GT	0.177452	undirected
peu-MIR2916-p5_2ss4AG19TG	cme-MIR160c-p5_2ss13AG17AG	0.396285	undirected
peu-MIR2916-p5_2ss4AG19TG	aof-MIR166b-p5_2ss6GC17TG	0.650631	undirected
peu-MIR2916-p5_2ss4AG19TG	peu-MIR2916-p3_2ss12CT18GC	0.548135	undirected
peu-MIR2916-p5_2ss4AG19TG	gra-miR167a_L-2R+2	0.205288	undirected
peu-MIR2916-p5_2ss4AG19TG	bna-MIR169c-p5_2ss12GC17TG	0.566136	undirected
peu-MIR2916-p5_2ss4AG19TG	osa-miR171a	0.598144	undirected
peu-MIR2916-p5_2ss4AG19TG	bna-MIR393-p3_2ss1AT17AT	0.100964	undirected
peu-MIR2916-p5_2ss4AG19TG	osa-miR396e-5p	0.129339	undirected
peu-MIR2916-p5_2ss4AG19TG	osa-MIR444e-p3	0.399492	undirected
peu-MIR2916-p5_2ss4AG19TG	eun-MIR530-p5_2ss3AT17CA	0.0651932	undirected
peu-MIR2916-p5_2ss4AG19TG	tae-MIR1119-p3_2ss11AT17GA	0.636296	undirected
peu-MIR2916-p5_2ss4AG19TG	osa-MIR2096-p5_2ss6CG17CT	0.624991	undirected
peu-MIR2916-p5_2ss4AG19TG	mtr-MIR2592ah-p3_2ss6TA17CG	0.538831	undirected
peu-MIR2916-p5_2ss4AG19TG	mtr-MIR2671b-p3_2ss3TA17CT	0.584593	undirected
peu-MIR2916-p5_2ss4AG19TG	gma-MIR4995-p5	0.686611	undirected
peu-MIR2916-p5_2ss4AG19TG	ath-MIR406-p3_2ss4AG18TG	0.607374	undirected
peu-MIR2916-p5_2ss4AG19TG	gma-MIR4995-p5_1ss21GA	0.686925	undirected
peu-MIR2916-p5_2ss4AG19TG	gma-MIR4995-p3_2ss19GA22AC	0.657431	undirected
peu-MIR2916-p5_2ss4AG19TG	cas-MIR5139-p3_2ss10AG18TC	0.641177	undirected
peu-MIR2916-p5_2ss4AG19TG	gma-MIR5368-p5_1ss20TC	0.677189	undirected
peu-MIR2916-p5_2ss4AG19TG	gma-MIR5368-p3_1ss12CT	0.644371	undirected
peu-MIR2916-p5_2ss4AG19TG	gma-MIR5368-p5_2ss20TC21TA	0.639049	undirected
peu-MIR2916-p5_2ss4AG19TG	gma-MIR5368-p3_2ss12CT20TA	0.636706	undirected
peu-MIR2916-p5_2ss4AG19TG	gma-MIR5368-p5_2ss20TC23CT	0.682543	undirected
peu-MIR2916-p5_2ss4AG19TG	gma-MIR5368-p3_2ss1AT18CA	0.648027	undirected
peu-MIR2916-p5_2ss4AG19TG	mtr-MIR2592ay-p3_2ss6AG17CG	0.409045	undirected
peu-MIR2916-p5_2ss4AG19TG	hbr-miR6173_L+1	0.678671	undirected
peu-MIR2916-p5_2ss4AG19TG	hbr-MIR6173-p3_1ss4CT	0.651035	undirected
peu-MIR2916-p5_2ss4AG19TG	hbr-MIR6173-p5_2ss23AG24GC	0.679272	undirected
peu-MIR2916-p5_2ss4AG19TG	ghr-MIR7500-p5_2ss13TC18TA	0.0511025	undirected
peu-MIR2916-p5_2ss4AG19TG	lja-MIR7531-p5_2ss11TC17CA	0.548711	undirected
peu-MIR2916-p5_2ss4AG19TG	ptc-MIR7819-p3_2ss11TC18AC	0.445802	undirected
peu-MIR2916-p5_2ss4AG19TG	bol-MIR9410-p5_2ss4TG17TA	0.10207	undirected
peu-MIR2916-p5_2ss4AG19TG	lja-MIR11069-p3_2ss7TG18AT	0.647954	undirected
peu-MIR2916-p5_2ss4AG19TG	cst-MIR11334-p5_2ss8TG17TC	0.579123	undirected
peu-MIR2916-p5_2ss4AG19TG	vca-miR167b-3p	0.0285311	undirected
peu-MIR2916-p5_2ss4AG19TG	zma-miR168a-5p	0.495577	undirected
peu-MIR2916-p5_2ss4AG19TG	zma-miR168b-3p_R+1	0.0277906	undirected
peu-MIR2916-p5_2ss4AG19TG	miR169b	0.500445	undirected
peu-MIR2916-p5_2ss4AG19TG	mes-miR171e	0.0307725	undirected
peu-MIR2916-p5_2ss4AG19TG	aof-miR393a_1ss22CT	0.485241	undirected
peu-MIR2916-p5_2ss4AG19TG	bra-miR398-5p_1ss8CT	0.152359	undirected
peu-MIR2916-p5_2ss4AG19TG	osa-miR444a-3p.2	0.512309	undirected
peu-MIR2916-p5_2ss4AG19TG	osa-miR1423-5p_L-2R+2	0.452169	undirected
peu-MIR2916-p5_2ss4AG19TG	osa-miR1423-3p_R+3	0.630472	undirected
peu-MIR2916-p5_2ss4AG19TG	osa-miR1425-5p	0.47702	undirected
peu-MIR2916-p5_2ss4AG19TG	osa-miR1861e_L-3R+2	0.58654	undirected
peu-MIR2916-p5_2ss4AG19TG	osa-miR1866-5p	0.327496	undirected
peu-MIR2916-p5_2ss4AG19TG	osa-miR1866-3p_R+2	0.572058	undirected
peu-MIR2916-p5_2ss4AG19TG	osa-miR1874-3p	0.448988	undirected
peu-MIR2916-p5_2ss4AG19TG	osa-miR1876	0.539403	undirected
peu-MIR2916-p5_2ss4AG19TG	bra-miR1885b	0.156748	undirected
peu-MIR2916-p5_2ss4AG19TG	osa-miR5144-5p	0.317441	undirected
peu-MIR2916-p5_2ss4AG19TG	sbi-miR5564a_L-2R+1_1ss3GT	0.355065	undirected
peu-MIR2916-p5_2ss4AG19TG	PC-5p-383_14983	0.147211	undirected
peu-MIR2916-p5_2ss4AG19TG	PC-5p-73672_253	0.376155	undirected
peu-MIR2916-p5_2ss4AG19TG	PC-5p-92499_208	0.160205	undirected
peu-MIR2916-p5_2ss4AG19TG	PC-5p-1346059_7	0.643077	undirected
peu-MIR2916-p5_2ss4AG19TG	PC-3p-425177_41	0.264183	undirected
peu-MIR2916-p5_2ss4AG19TG	PC-3p-284381_66	0.344664	undirected
peu-MIR2916-p3	osa-miR156l-5p_R-1_1ss20TC	0.0552434	undirected
peu-MIR2916-p3	miR156e	0.0484529	undirected
peu-MIR2916-p3	sbi-MIR156f-p3_1ss15CA	0.482106	undirected
peu-MIR2916-p3	osa-miR156c-3p_2ss9CA13CT	0.19641	undirected
peu-MIR2916-p3	osa-miR156f-3p_1ss9CA	0.19641	undirected
peu-MIR2916-p3	sbi-miR156a_R+1	0.197658	undirected
peu-MIR2916-p3	bdi-miR169h-3p_R+1_1ss19CT	0.129234	undirected
peu-MIR2916-p3	osa-miR393a_R+1	0.18925	undirected
peu-MIR2916-p3	osa-miR395b_L-1R+1	0.134551	undirected
peu-MIR2916-p3	osa-miR396a-5p_R-1_1ss19CT	0.088325	undirected
peu-MIR2916-p3	miR156h	0.220118	undirected
peu-MIR2916-p3	zma-miR156a-3p_2ss9CA22TC	0.0600766	undirected
peu-MIR2916-p3	osa-miR156f-3p_2ss13TC21GC	0.229832	undirected
peu-MIR2916-p3	osa-miR156c-3p_1ss21GC	0.229832	undirected
peu-MIR2916-p3	osa-miR156k_L+1R-1_1ss12GT	0.18561	undirected
peu-MIR2916-p3	miR156y	0.0610901	undirected
peu-MIR2916-p3	osa-miR156a	0.0997244	undirected
peu-MIR2916-p3	osa-miR156a_1ss9GT	0.158124	undirected
peu-MIR2916-p3	cme-MIR160c-p5_2ss13AG17AG	0.373425	undirected
peu-MIR2916-p3	aof-MIR166b-p5_2ss6GC17TG	0.629456	undirected
peu-MIR2916-p3	peu-MIR2916-p3_2ss12CT18GC	0.508622	undirected
peu-MIR2916-p3	gra-miR167a_L-2R+2	0.18374	undirected
peu-MIR2916-p3	bna-MIR169c-p5_2ss12GC17TG	0.568652	undirected
peu-MIR2916-p3	osa-miR171a	0.568359	undirected
peu-MIR2916-p3	bna-MIR393-p3_2ss1AT17AT	0.114596	undirected
peu-MIR2916-p3	osa-miR396e-5p	0.134138	undirected
peu-MIR2916-p3	osa-MIR444e-p3	0.364799	undirected
peu-MIR2916-p3	eun-MIR530-p5_2ss3AT17CA	0.0831957	undirected
peu-MIR2916-p3	tae-MIR1119-p3_2ss11AT17GA	0.598475	undirected
peu-MIR2916-p3	osa-MIR2096-p5_2ss6CG17CT	0.616979	undirected
peu-MIR2916-p3	mtr-MIR2592ah-p3_2ss6TA17CG	0.546185	undirected
peu-MIR2916-p3	mtr-MIR2671b-p3_2ss3TA17CT	0.549279	undirected
peu-MIR2916-p3	gma-MIR4995-p5	0.684675	undirected
peu-MIR2916-p3	ath-MIR406-p3_2ss4AG18TG	0.55991	undirected
peu-MIR2916-p3	gma-MIR4995-p5_1ss21GA	0.685425	undirected
peu-MIR2916-p3	gma-MIR4995-p3_2ss19GA22AC	0.651885	undirected
peu-MIR2916-p3	cas-MIR5139-p3_2ss10AG18TC	0.621551	undirected
peu-MIR2916-p3	gma-MIR5368-p5_1ss20TC	0.679555	undirected
peu-MIR2916-p3	gma-MIR5368-p3_1ss12CT	0.622194	undirected
peu-MIR2916-p3	gma-MIR5368-p5_2ss20TC21TA	0.607813	undirected
peu-MIR2916-p3	gma-MIR5368-p3_2ss12CT20TA	0.620719	undirected
peu-MIR2916-p3	gma-MIR5368-p5_2ss20TC23CT	0.683771	undirected
peu-MIR2916-p3	gma-MIR5368-p3_2ss1AT18CA	0.629961	undirected
peu-MIR2916-p3	mtr-MIR2592ay-p3_2ss6AG17CG	0.428028	undirected
peu-MIR2916-p3	hbr-miR6173_L+1	0.675384	undirected
peu-MIR2916-p3	hbr-MIR6173-p3_1ss4CT	0.651151	undirected
peu-MIR2916-p3	hbr-MIR6173-p5_2ss23AG24GC	0.674949	undirected
peu-MIR2916-p3	ghr-MIR7500-p5_2ss13TC18TA	0.063416	undirected
peu-MIR2916-p3	lja-MIR7531-p5_2ss11TC17CA	0.555837	undirected
peu-MIR2916-p3	ptc-MIR7819-p3_2ss11TC18AC	0.410214	undirected
peu-MIR2916-p3	bol-MIR9410-p5_2ss4TG17TA	0.128014	undirected
peu-MIR2916-p3	lja-MIR11069-p3_2ss7TG18AT	0.609307	undirected
peu-MIR2916-p3	cst-MIR11334-p5_2ss8TG17TC	0.541767	undirected
peu-MIR2916-p3	vca-miR167b-3p	0.0243615	undirected
peu-MIR2916-p3	zma-miR168a-5p	0.457939	undirected
peu-MIR2916-p3	zma-miR168b-3p_R+1	0.0316161	undirected
peu-MIR2916-p3	miR169b	0.464168	undirected
peu-MIR2916-p3	mes-miR171e	0.0295539	undirected
peu-MIR2916-p3	aof-miR393a_1ss22CT	0.448736	undirected
peu-MIR2916-p3	bra-miR398-5p_1ss8CT	0.134802	undirected
peu-MIR2916-p3	osa-miR444a-3p.2	0.472744	undirected
peu-MIR2916-p3	osa-miR1423-5p_L-2R+2	0.415841	undirected
peu-MIR2916-p3	osa-miR1423-3p_R+3	0.590778	undirected
peu-MIR2916-p3	osa-miR1425-5p	0.438494	undirected
peu-MIR2916-p3	osa-miR1861e_L-3R+2	0.545259	undirected
peu-MIR2916-p3	osa-miR1866-5p	0.297821	undirected
peu-MIR2916-p3	osa-miR1866-3p_R+2	0.532716	undirected
peu-MIR2916-p3	osa-miR1874-3p	0.412266	undirected
peu-MIR2916-p3	osa-miR1876	0.498938	undirected
peu-MIR2916-p3	bra-miR1885b	0.138667	undirected
peu-MIR2916-p3	osa-miR5144-5p	0.287381	undirected
peu-MIR2916-p3	sbi-miR5564a_L-2R+1_1ss3GT	0.321923	undirected
peu-MIR2916-p3	PC-5p-383_14983	0.130373	undirected
peu-MIR2916-p3	PC-5p-73672_253	0.344349	undirected
peu-MIR2916-p3	PC-5p-92499_208	0.159882	undirected
peu-MIR2916-p3	PC-5p-1346059_7	0.606742	undirected
peu-MIR2916-p3	PC-3p-425177_41	0.240161	undirected
peu-MIR2916-p3	PC-3p-284381_66	0.317019	undirected
osa-miR156l-5p_R-1_1ss20TC	osa-miR156b-3p_L+1_2ss9-A14AC	0.109653	undirected
osa-miR156l-5p_R-1_1ss20TC	miR156e	0.41544	undirected
osa-miR156l-5p_R-1_1ss20TC	sbi-MIR156f-p3_1ss15CA	0.0778572	undirected
osa-miR156l-5p_R-1_1ss20TC	miR156d	0.0508231	undirected
osa-miR156l-5p_R-1_1ss20TC	osa-miR156c-3p_2ss9CA13CT	0.469333	undirected
osa-miR156l-5p_R-1_1ss20TC	osa-miR156f-3p_1ss9CA	0.469333	undirected
osa-miR156l-5p_R-1_1ss20TC	sbi-miR156a_R+1	0.464122	undirected
osa-miR156l-5p_R-1_1ss20TC	osa-miR166a-3p_L+2R-2	0.0220452	undirected
osa-miR156l-5p_R-1_1ss20TC	bdi-miR169h-3p_R+1_1ss19CT	0.278954	undirected
osa-miR156l-5p_R-1_1ss20TC	ptc-miR169ac_2ss10AT11CT	0.0354351	undirected
osa-miR156l-5p_R-1_1ss20TC	bdi-miR390a-3p_2ss17CT19CT	0.0998931	undirected
osa-miR156l-5p_R-1_1ss20TC	osa-miR393a_R+1	0.105469	undirected
osa-miR156l-5p_R-1_1ss20TC	osa-miR395b_L-1R+1	0.085235	undirected
osa-miR156l-5p_R-1_1ss20TC	mdm-miR397a_2ss20AG21AT	0.211967	undirected
osa-miR156l-5p_R-1_1ss20TC	miR156h	0.470846	undirected
osa-miR156l-5p_R-1_1ss20TC	zma-miR156a-3p_2ss9CA22TC	0.332844	undirected
osa-miR156l-5p_R-1_1ss20TC	osa-miR156f-3p_2ss13TC21GC	0.417633	undirected
osa-miR156l-5p_R-1_1ss20TC	osa-miR156c-3p_1ss21GC	0.417633	undirected
osa-miR156l-5p_R-1_1ss20TC	osa-MIR156c-p5_1ss17AT	0.0576142	undirected
osa-miR156l-5p_R-1_1ss20TC	osa-miR156c-3p	0.0423344	undirected
osa-miR156l-5p_R-1_1ss20TC	miR156g	0.0418794	undirected
osa-miR156l-5p_R-1_1ss20TC	miR156y	0.357895	undirected
osa-miR156l-5p_R-1_1ss20TC	miR156a	0.531564	undirected
osa-miR156l-5p_R-1_1ss20TC	osa-miR156a_1ss9GT	0.508588	undirected
osa-miR156l-5p_R-1_1ss20TC	peu-MIR2916-p3_2ss12CT18GC	0.121771	undirected
osa-miR156l-5p_R-1_1ss20TC	gra-miR167a_L-2R+2	0.37304	undirected
osa-miR156l-5p_R-1_1ss20TC	aof-miR393a	0.0407998	undirected
osa-miR156l-5p_R-1_1ss20TC	miR397a	0.207657	undirected
osa-miR156l-5p_R-1_1ss20TC	lus-MIR397b-p3_1ss4AG	0.192273	undirected
osa-miR156l-5p_R-1_1ss20TC	osa-miR408-5p_R-1_1ss1CA	0.0221782	undirected
osa-miR156l-5p_R-1_1ss20TC	osa-miR408-3p_L-1R+1_1ss9CT	0.246273	undirected
osa-miR156l-5p_R-1_1ss20TC	mes-MIR477a-p5_2ss4GT23TA	0.0385786	undirected
osa-miR156l-5p_R-1_1ss20TC	tae-MIR1119-p3_2ss11AT17GA	0.0313904	undirected
osa-miR156l-5p_R-1_1ss20TC	fve-miR1511	0.0301577	undirected
osa-miR156l-5p_R-1_1ss20TC	osa-MIR2096-p5_2ss6CG17CT	0.0749305	undirected
osa-miR156l-5p_R-1_1ss20TC	mtr-MIR2671b-p3_2ss3TA17CT	0.108363	undirected
osa-miR156l-5p_R-1_1ss20TC	gma-MIR4995-p5	0.05988	undirected
osa-miR156l-5p_R-1_1ss20TC	gma-MIR4995-p5_1ss21GA	0.0595163	undirected
osa-miR156l-5p_R-1_1ss20TC	gma-MIR4995-p3_2ss19GA22AC	0.0734398	undirected
osa-miR156l-5p_R-1_1ss20TC	cas-MIR5139-p3_2ss10AG18TC	0.0317309	undirected
osa-miR156l-5p_R-1_1ss20TC	aof-miR5139b_L-3_1ss4AT	0.0717661	undirected
osa-miR156l-5p_R-1_1ss20TC	gma-MIR5368-p5_1ss20TC	0.0517738	undirected
osa-miR156l-5p_R-1_1ss20TC	gma-MIR5368-p3_1ss12CT	0.0282903	undirected
osa-miR156l-5p_R-1_1ss20TC	gma-MIR5368-p5_2ss20TC21TA	0.0520266	undirected
osa-miR156l-5p_R-1_1ss20TC	gma-MIR5368-p5_2ss20TC23CT	0.0551341	undirected
osa-miR156l-5p_R-1_1ss20TC	gma-MIR5368-p3_2ss1AT18CA	0.0362658	undirected
osa-miR156l-5p_R-1_1ss20TC	hbr-miR6173_L+1	0.0578912	undirected
osa-miR156l-5p_R-1_1ss20TC	hbr-MIR6173-p3_1ss4CT	0.0446915	undirected
osa-miR156l-5p_R-1_1ss20TC	hbr-MIR6173-p5_2ss23AG24GC	0.0626582	undirected
osa-miR156l-5p_R-1_1ss20TC	ptc-MIR7819-p3_2ss11TC18AC	0.192619	undirected
osa-miR156l-5p_R-1_1ss20TC	lja-MIR11069-p3_2ss7TG18AT	0.0324799	undirected
osa-miR156l-5p_R-1_1ss20TC	vca-miR167b-3p	0.138281	undirected
osa-miR156l-5p_R-1_1ss20TC	zma-miR168a-5p	0.0560249	undirected
osa-miR156l-5p_R-1_1ss20TC	miR169b	0.182751	undirected
osa-miR156l-5p_R-1_1ss20TC	aof-miR393a_1ss22CT	0.201109	undirected
osa-miR156l-5p_R-1_1ss20TC	bra-miR398-5p_1ss8CT	0.264163	undirected
osa-miR156l-5p_R-1_1ss20TC	bra-miR398-3p	0.165735	undirected
osa-miR156l-5p_R-1_1ss20TC	ptc-miR398b_1ss15GA	0.165735	undirected
osa-miR156l-5p_R-1_1ss20TC	miR398a	0.0761171	undirected
osa-miR156l-5p_R-1_1ss20TC	osa-miR444a-3p.2	0.0697981	undirected
osa-miR156l-5p_R-1_1ss20TC	csi-miR482d-5p_1ss4TC	0.0331787	undirected
osa-miR156l-5p_R-1_1ss20TC	bdi-miR529-5p_L+1R-1_1ss21CT	0.039621	undirected
osa-miR156l-5p_R-1_1ss20TC	osa-miR529b	0.0267481	undirected
osa-miR156l-5p_R-1_1ss20TC	osa-miR1423-5p_L-2R+2	0.092848	undirected
osa-miR156l-5p_R-1_1ss20TC	osa-miR1423-3p_R+3	0.0368922	undirected
osa-miR156l-5p_R-1_1ss20TC	osa-miR1425-5p	0.0888448	undirected
osa-miR156l-5p_R-1_1ss20TC	osa-miR1861e_L-3R+2	0.022363	undirected
osa-miR156l-5p_R-1_1ss20TC	osa-miR1866-5p	0.0585276	undirected
osa-miR156l-5p_R-1_1ss20TC	osa-miR1866-3p_R+2	0.0973223	undirected
osa-miR156l-5p_R-1_1ss20TC	osa-miR1874-3p	0.0765498	undirected
osa-miR156l-5p_R-1_1ss20TC	osa-miR1876	0.0599204	undirected
osa-miR156l-5p_R-1_1ss20TC	bra-miR1885b	0.0270032	undirected
osa-miR156l-5p_R-1_1ss20TC	osa-miR5144-5p	0.0239294	undirected
osa-miR156l-5p_R-1_1ss20TC	sbi-miR5564a_L-2R+1_1ss3GT	0.057703	undirected
osa-miR156l-5p_R-1_1ss20TC	PC-5p-383_14983	0.190592	undirected
osa-miR156l-5p_R-1_1ss20TC	PC-5p-73672_253	0.10592	undirected
osa-miR156l-5p_R-1_1ss20TC	PC-5p-92499_208	0.0534153	undirected
osa-miR156l-5p_R-1_1ss20TC	PC-5p-1346059_7	0.0242884	undirected
osa-miR156l-5p_R-1_1ss20TC	PC-3p-425177_41	0.0772822	undirected
osa-miR156l-5p_R-1_1ss20TC	PC-3p-284381_66	0.0632852	undirected
osa-miR156b-3p_L+1_2ss9-A14AC	miR156e	0.114547	undirected
osa-miR156b-3p_L+1_2ss9-A14AC	miR156d	0.056283	undirected
osa-miR156b-3p_L+1_2ss9-A14AC	osa-miR156c-3p_2ss9CA13CT	0.161732	undirected
osa-miR156b-3p_L+1_2ss9-A14AC	osa-miR156f-3p_1ss9CA	0.161732	undirected
osa-miR156b-3p_L+1_2ss9-A14AC	sbi-miR156a_R+1	0.109236	undirected
osa-miR156b-3p_L+1_2ss9-A14AC	osa-MIR166e-p5_1ss7TC	0.0328933	undirected
osa-miR156b-3p_L+1_2ss9-A14AC	bdi-miR169h-3p_R+1_1ss19CT	0.128757	undirected
osa-miR156b-3p_L+1_2ss9-A14AC	ptc-miR169ac_2ss10AT11CT	0.0235991	undirected
osa-miR156b-3p_L+1_2ss9-A14AC	osa-miR390-5p	0.0246074	undirected
osa-miR156b-3p_L+1_2ss9-A14AC	bdi-miR390a-3p_2ss17CT19CT	0.116021	undirected
osa-miR156b-3p_L+1_2ss9-A14AC	osa-miR393a_R+1	0.0559832	undirected
osa-miR156b-3p_L+1_2ss9-A14AC	osa-miR395b_L-1R+1	0.0202807	undirected
osa-miR156b-3p_L+1_2ss9-A14AC	aof-MIR396a-p3	0.0296241	undirected
osa-miR156b-3p_L+1_2ss9-A14AC	miR156h	0.132147	undirected
osa-miR156b-3p_L+1_2ss9-A14AC	zma-miR156a-3p_2ss9CA22TC	0.157166	undirected
osa-miR156b-3p_L+1_2ss9-A14AC	osa-miR156f-3p_2ss13TC21GC	0.148296	undirected
osa-miR156b-3p_L+1_2ss9-A14AC	osa-miR156c-3p_1ss21GC	0.148296	undirected
osa-miR156b-3p_L+1_2ss9-A14AC	osa-MIR156c-p5_1ss17AT	0.0264054	undirected
osa-miR156b-3p_L+1_2ss9-A14AC	miR156ac	0.0498629	undirected
osa-miR156b-3p_L+1_2ss9-A14AC	osa-miR156c-3p	0.0905673	undirected
osa-miR156b-3p_L+1_2ss9-A14AC	miR156g	0.0801441	undirected
osa-miR156b-3p_L+1_2ss9-A14AC	miR156y	0.0338656	undirected
osa-miR156b-3p_L+1_2ss9-A14AC	miR156a	0.140506	undirected
osa-miR156b-3p_L+1_2ss9-A14AC	osa-miR156a_1ss9GT	0.138945	undirected
osa-miR156b-3p_L+1_2ss9-A14AC	osa-miR166b-5p_1ss19GT	0.036369	undirected
osa-miR156b-3p_L+1_2ss9-A14AC	peu-MIR2916-p3_2ss12CT18GC	0.0365756	undirected
osa-miR156b-3p_L+1_2ss9-A14AC	osa-miR166a-3p_R+1	0.0216668	undirected
osa-miR156b-3p_L+1_2ss9-A14AC	gra-miR167a_L-2R+2	0.163644	undirected
osa-miR156b-3p_L+1_2ss9-A14AC	osa-miR408-3p_L-1R+1_1ss9CT	0.0202968	undirected
osa-miR156b-3p_L+1_2ss9-A14AC	mtr-MIR2671b-p3_2ss3TA17CT	0.0269025	undirected
osa-miR156b-3p_L+1_2ss9-A14AC	aof-miR5139b_L-2_1ss3CA	0.0206995	undirected
osa-miR156b-3p_L+1_2ss9-A14AC	ptc-MIR7819-p3_2ss11TC18AC	0.0505444	undirected
osa-miR156b-3p_L+1_2ss9-A14AC	csi-miR159a-5p_1ss21GA	0.04267	undirected
osa-miR156b-3p_L+1_2ss9-A14AC	vca-miR167b-3p	0.0365446	undirected
osa-miR156b-3p_L+1_2ss9-A14AC	miR169b	0.0382462	undirected
osa-miR156b-3p_L+1_2ss9-A14AC	aof-miR393a_1ss22CT	0.0676599	undirected
osa-miR156b-3p_L+1_2ss9-A14AC	bra-miR398-5p_1ss8CT	0.145618	undirected
osa-miR156b-3p_L+1_2ss9-A14AC	osa-miR444a-3p.2	0.0221114	undirected
osa-miR156b-3p_L+1_2ss9-A14AC	osa-miR1423-5p_L-2R+2	0.0420831	undirected
osa-miR156b-3p_L+1_2ss9-A14AC	osa-miR1425-5p	0.0315723	undirected
osa-miR156b-3p_L+1_2ss9-A14AC	osa-miR1866-3p_R+2	0.0338098	undirected
osa-miR156b-3p_L+1_2ss9-A14AC	osa-miR1874-3p	0.021675	undirected
osa-miR156b-3p_L+1_2ss9-A14AC	csi-miR3954_L+1	0.0235626	undirected
osa-miR156b-3p_L+1_2ss9-A14AC	PC-5p-383_14983	0.0967482	undirected
osa-miR156b-3p_L+1_2ss9-A14AC	PC-5p-73672_253	0.0427171	undirected
osa-miR156b-3p_L+1_2ss9-A14AC	PC-3p-1069_5612	0.0277012	undirected
miR156e	sbi-MIR156f-p3_1ss15CA	0.0700133	undirected
miR156e	miR156d	0.0696694	undirected
miR156e	osa-miR156c-3p_2ss9CA13CT	0.422474	undirected
miR156e	osa-miR156f-3p_1ss9CA	0.422474	undirected
miR156e	sbi-miR156a_R+1	0.421341	undirected
miR156e	osa-MIR166e-p5_1ss7TC	0.0279965	undirected
miR156e	osa-miR166a-3p_L+2R-2	0.0251826	undirected
miR156e	bdi-miR169h-3p_R+1_1ss19CT	0.267596	undirected
miR156e	ptc-miR169ac_2ss10AT11CT	0.0484351	undirected
miR156e	osa-miR171b	0.021188	undirected
miR156e	bdi-miR390a-3p_2ss17CT19CT	0.118885	undirected
miR156e	osa-miR393a_R+1	0.109155	undirected
miR156e	osa-miR394	0.0206581	undirected
miR156e	osa-miR395b_L-1R+1	0.0784634	undirected
miR156e	mdm-miR397a_2ss20AG21AT	0.219711	undirected
miR156e	miR156h	0.424464	undirected
miR156e	zma-miR156a-3p_2ss9CA22TC	0.325156	undirected
miR156e	osa-miR156f-3p_2ss13TC21GC	0.374449	undirected
miR156e	osa-miR156c-3p_1ss21GC	0.374449	undirected
miR156e	osa-MIR156c-p5_1ss17AT	0.0693454	undirected
miR156e	miR156ac	0.0303281	undirected
miR156e	osa-miR156c-3p	0.0659986	undirected
miR156e	miR156g	0.0648833	undirected
miR156e	miR156y	0.350739	undirected
miR156e	miR156a	0.48696	undirected
miR156e	osa-miR156a_1ss9GT	0.460484	undirected
miR156e	osa-miR166b-5p_1ss19GT	0.0255212	undirected
miR156e	peu-MIR2916-p3_2ss12CT18GC	0.109927	undirected
miR156e	gra-miR167a_L-2R+2	0.340994	undirected
miR156e	aof-miR393a	0.0375612	undirected
miR156e	miR397a	0.215926	undirected
miR156e	lus-MIR397b-p3_1ss4AG	0.203529	undirected
miR156e	osa-miR408-5p_R-1_1ss1CA	0.0273459	undirected
miR156e	osa-miR408-3p_L-1R+1_1ss9CT	0.254119	undirected
miR156e	mes-MIR477a-p5_2ss4GT23TA	0.0359935	undirected
miR156e	tae-MIR1119-p3_2ss11AT17GA	0.0284518	undirected
miR156e	fve-miR1511	0.0312119	undirected
miR156e	osa-MIR2096-p5_2ss6CG17CT	0.0672364	undirected
miR156e	mtr-MIR2671b-p3_2ss3TA17CT	0.0958333	undirected
miR156e	gma-MIR4995-p5	0.053176	undirected
miR156e	gma-MIR4995-p5_1ss21GA	0.0528439	undirected
miR156e	gma-MIR4995-p3_2ss19GA22AC	0.0656292	undirected
miR156e	cas-MIR5139-p3_2ss10AG18TC	0.0274751	undirected
miR156e	aof-miR5139b_L-3_1ss4AT	0.0775369	undirected
miR156e	gma-MIR5368-p5_1ss20TC	0.0456927	undirected
miR156e	gma-MIR5368-p3_1ss12CT	0.0247075	undirected
miR156e	gma-MIR5368-p5_2ss20TC21TA	0.045532	undirected
miR156e	gma-MIR5368-p5_2ss20TC23CT	0.0487352	undirected
miR156e	gma-MIR5368-p3_2ss1AT18CA	0.0318334	undirected
miR156e	hbr-miR6173_L+1	0.0515096	undirected
miR156e	hbr-MIR6173-p3_1ss4CT	0.0394805	undirected
miR156e	hbr-MIR6173-p5_2ss23AG24GC	0.0558526	undirected
miR156e	ptc-MIR7819-p3_2ss11TC18AC	0.174413	undirected
miR156e	lja-MIR11069-p3_2ss7TG18AT	0.0290226	undirected
miR156e	csi-miR159a-5p_1ss21GA	0.0209537	undirected
miR156e	vca-miR167b-3p	0.147229	undirected
miR156e	zma-miR168a-5p	0.0542061	undirected
miR156e	miR169b	0.163574	undirected
miR156e	aof-miR393a_1ss22CT	0.179736	undirected
miR156e	bra-miR398-5p_1ss8CT	0.252369	undirected
miR156e	bra-miR398-3p	0.176029	undirected
miR156e	ptc-miR398b_1ss15GA	0.176029	undirected
miR156e	miR398a	0.0818627	undirected
miR156e	osa-miR444a-3p.2	0.0651782	undirected
miR156e	csi-miR482d-5p_1ss4TC	0.0300635	undirected
miR156e	bdi-miR529-5p_L+1R-1_1ss21CT	0.0370375	undirected
miR156e	osa-miR529b	0.0329706	undirected
miR156e	osa-miR1423-5p_L-2R+2	0.0850565	undirected
miR156e	osa-miR1423-3p_R+3	0.0335225	undirected
miR156e	osa-miR1425-5p	0.0847606	undirected
miR156e	osa-miR1861e_L-3R+2	0.0212642	undirected
miR156e	osa-miR1866-5p	0.0594556	undirected
miR156e	osa-miR1866-3p_R+2	0.0868597	undirected
miR156e	osa-miR1874-3p	0.0727577	undirected
miR156e	osa-miR1876	0.057011	undirected
miR156e	bra-miR1885b	0.0331672	undirected
miR156e	osa-miR5144-5p	0.0279881	undirected
miR156e	sbi-miR5564a_L-2R+1_1ss3GT	0.0571184	undirected
miR156e	PC-5p-383_14983	0.18585	undirected
miR156e	PC-5p-73672_253	0.101057	undirected
miR156e	PC-5p-92499_208	0.0479412	undirected
miR156e	PC-5p-1346059_7	0.0218781	undirected
miR156e	PC-3p-425177_41	0.0763289	undirected
miR156e	PC-3p-284381_66	0.0623092	undirected
sbi-MIR156f-p3_1ss15CA	osa-miR156c-3p_2ss9CA13CT	0.18536	undirected
sbi-MIR156f-p3_1ss15CA	osa-miR156f-3p_1ss9CA	0.18536	undirected
sbi-MIR156f-p3_1ss15CA	sbi-miR156a_R+1	0.212792	undirected
sbi-MIR156f-p3_1ss15CA	bdi-miR169h-3p_R+1_1ss19CT	0.0812437	undirected
sbi-MIR156f-p3_1ss15CA	osa-miR393a_R+1	0.0900543	undirected
sbi-MIR156f-p3_1ss15CA	osa-miR395b_L-1R+1	0.0512295	undirected
sbi-MIR156f-p3_1ss15CA	mdm-miR397a_2ss20AG21AT	0.0300477	undirected
sbi-MIR156f-p3_1ss15CA	miR156h	0.217538	undirected
sbi-MIR156f-p3_1ss15CA	zma-miR156a-3p_2ss9CA22TC	0.0566511	undirected
sbi-MIR156f-p3_1ss15CA	osa-miR156f-3p_2ss13TC21GC	0.192752	undirected
sbi-MIR156f-p3_1ss15CA	osa-miR156c-3p_1ss21GC	0.192752	undirected
sbi-MIR156f-p3_1ss15CA	osa-miR156k_L+1R-1_1ss12GT	0.0648265	undirected
sbi-MIR156f-p3_1ss15CA	miR156y	0.100703	undirected
sbi-MIR156f-p3_1ss15CA	miR156a	0.128493	undirected
sbi-MIR156f-p3_1ss15CA	osa-miR156a_1ss9GT	0.166025	undirected
sbi-MIR156f-p3_1ss15CA	cme-MIR160c-p5_2ss13AG17AG	0.0879338	undirected
sbi-MIR156f-p3_1ss15CA	aof-MIR166b-p5_2ss6GC17TG	0.273174	undirected
sbi-MIR156f-p3_1ss15CA	peu-MIR2916-p3_2ss12CT18GC	0.457633	undirected
sbi-MIR156f-p3_1ss15CA	gra-miR167a_L-2R+2	0.143775	undirected
sbi-MIR156f-p3_1ss15CA	bna-MIR169c-p5_2ss12GC17TG	0.186758	undirected
sbi-MIR156f-p3_1ss15CA	osa-miR171a	0.171317	undirected
sbi-MIR156f-p3_1ss15CA	bna-MIR393-p3_2ss1AT17AT	0.0220333	undirected
sbi-MIR156f-p3_1ss15CA	osa-miR396e-5p	0.0453632	undirected
sbi-MIR156f-p3_1ss15CA	miR397a	0.0282555	undirected
sbi-MIR156f-p3_1ss15CA	lus-MIR397b-p3_1ss4AG	0.0228765	undirected
sbi-MIR156f-p3_1ss15CA	osa-miR408-3p_L-1R+1_1ss9CT	0.0351579	undirected
sbi-MIR156f-p3_1ss15CA	osa-MIR444e-p3	0.128346	undirected
sbi-MIR156f-p3_1ss15CA	tae-MIR1119-p3_2ss11AT17GA	0.449269	undirected
sbi-MIR156f-p3_1ss15CA	osa-MIR2096-p5_2ss6CG17CT	0.534464	undirected
sbi-MIR156f-p3_1ss15CA	mtr-MIR2592ah-p3_2ss6TA17CG	0.137818	undirected
sbi-MIR156f-p3_1ss15CA	mtr-MIR2671b-p3_2ss3TA17CT	0.481653	undirected
sbi-MIR156f-p3_1ss15CA	gma-MIR4995-p5	0.547494	undirected
sbi-MIR156f-p3_1ss15CA	ath-MIR406-p3_2ss4AG18TG	0.155849	undirected
sbi-MIR156f-p3_1ss15CA	gma-MIR4995-p5_1ss21GA	0.547568	undirected
sbi-MIR156f-p3_1ss15CA	gma-MIR4995-p3_2ss19GA22AC	0.557038	undirected
sbi-MIR156f-p3_1ss15CA	cas-MIR5139-p3_2ss10AG18TC	0.33912	undirected
sbi-MIR156f-p3_1ss15CA	aof-miR5139b_L-3_1ss4AT	0.0224756	undirected
sbi-MIR156f-p3_1ss15CA	gma-MIR5368-p5_1ss20TC	0.530936	undirected
sbi-MIR156f-p3_1ss15CA	gma-MIR5368-p3_1ss12CT	0.419394	undirected
sbi-MIR156f-p3_1ss15CA	gma-MIR5368-p5_2ss20TC21TA	0.44655	undirected
sbi-MIR156f-p3_1ss15CA	gma-MIR5368-p3_2ss12CT20TA	0.281851	undirected
sbi-MIR156f-p3_1ss15CA	gma-MIR5368-p5_2ss20TC23CT	0.538547	undirected
sbi-MIR156f-p3_1ss15CA	gma-MIR5368-p3_2ss1AT18CA	0.473556	undirected
sbi-MIR156f-p3_1ss15CA	mtr-MIR2592ay-p3_2ss6AG17CG	0.109959	undirected
sbi-MIR156f-p3_1ss15CA	hbr-miR6173_L+1	0.540846	undirected
sbi-MIR156f-p3_1ss15CA	hbr-MIR6173-p3_1ss4CT	0.501426	undirected
sbi-MIR156f-p3_1ss15CA	hbr-MIR6173-p5_2ss23AG24GC	0.54821	undirected
sbi-MIR156f-p3_1ss15CA	lja-MIR7531-p5_2ss11TC17CA	0.162036	undirected
sbi-MIR156f-p3_1ss15CA	ptc-MIR7819-p3_2ss11TC18AC	0.356179	undirected
sbi-MIR156f-p3_1ss15CA	bol-MIR9410-p5_2ss4TG17TA	0.0233739	undirected
sbi-MIR156f-p3_1ss15CA	lja-MIR11069-p3_2ss7TG18AT	0.449619	undirected
sbi-MIR156f-p3_1ss15CA	cst-MIR11334-p5_2ss8TG17TC	0.146395	undirected
sbi-MIR156f-p3_1ss15CA	vca-miR167b-3p	0.0205377	undirected
sbi-MIR156f-p3_1ss15CA	zma-miR168a-5p	0.312952	undirected
sbi-MIR156f-p3_1ss15CA	miR169b	0.420973	undirected
sbi-MIR156f-p3_1ss15CA	mes-miR171e	0.0220831	undirected
sbi-MIR156f-p3_1ss15CA	aof-miR393a_1ss22CT	0.390378	undirected
sbi-MIR156f-p3_1ss15CA	bra-miR398-5p_1ss8CT	0.0944415	undirected
sbi-MIR156f-p3_1ss15CA	osa-miR444a-3p.2	0.346617	undirected
sbi-MIR156f-p3_1ss15CA	osa-miR1423-5p_L-2R+2	0.194316	undirected
sbi-MIR156f-p3_1ss15CA	osa-miR1423-3p_R+3	0.468434	undirected
sbi-MIR156f-p3_1ss15CA	osa-miR1425-5p	0.344532	undirected
sbi-MIR156f-p3_1ss15CA	osa-miR1861e_L-3R+2	0.276953	undirected
sbi-MIR156f-p3_1ss15CA	osa-miR1866-5p	0.132479	undirected
sbi-MIR156f-p3_1ss15CA	osa-miR1866-3p_R+2	0.406369	undirected
sbi-MIR156f-p3_1ss15CA	osa-miR1874-3p	0.252425	undirected
sbi-MIR156f-p3_1ss15CA	osa-miR1876	0.386839	undirected
sbi-MIR156f-p3_1ss15CA	bra-miR1885b	0.0618828	undirected
sbi-MIR156f-p3_1ss15CA	osa-miR5144-5p	0.118483	undirected
sbi-MIR156f-p3_1ss15CA	sbi-miR5564a_L-2R+1_1ss3GT	0.152396	undirected
sbi-MIR156f-p3_1ss15CA	PC-5p-383_14983	0.0815205	undirected
sbi-MIR156f-p3_1ss15CA	PC-5p-73672_253	0.183172	undirected
sbi-MIR156f-p3_1ss15CA	PC-5p-92499_208	0.0527435	undirected
sbi-MIR156f-p3_1ss15CA	PC-5p-1346059_7	0.395783	undirected
sbi-MIR156f-p3_1ss15CA	PC-3p-425177_41	0.133655	undirected
sbi-MIR156f-p3_1ss15CA	PC-3p-284381_66	0.137937	undirected
miR156d	osa-miR156c-3p_2ss9CA13CT	0.0355203	undirected
miR156d	osa-miR156f-3p_1ss9CA	0.0355203	undirected
miR156d	sbi-miR156a_R+1	0.0355901	undirected
miR156d	osa-MIR166e-p5_1ss7TC	0.172158	undirected
miR156d	osa-miR166b-5p_1ss19GA	0.0605196	undirected
miR156d	zma-miR167d-3p_4ss10GC11CT12TG13GA	0.0517392	undirected
miR156d	osa-miR168a-5p_2ss14AG21CA	0.0332768	undirected
miR156d	vca-miR168b-3p_2ss3CT11AG	0.109259	undirected
miR156d	bdi-miR169h-3p_1ss19CT	0.110912	undirected
miR156d	ptc-MIR169af-p3_1ss6GT	0.0295778	undirected
miR156d	bdi-miR169h-3p_R+1_1ss19CT	0.0369961	undirected
miR156d	ptc-miR169ac_2ss10AT11CT	0.103999	undirected
miR156d	bdi-miR171c-5p_L+1_2ss2CA12GC	0.139132	undirected
miR156d	osa-miR171b	0.0736422	undirected
miR156d	osa-miR390-5p	0.178259	undirected
miR156d	bdi-miR390a-3p_2ss17CT19CT	0.203541	undirected
miR156d	osa-miR393a_R+1	0.027505	undirected
miR156d	osa-miR394	0.0375857	undirected
miR156d	csi-miR396a-3p_L+2R-1_1ss15TA	0.0469715	undirected
miR156d	aof-MIR396a-p3	0.281304	undirected
miR156d	osa-miR396a-3p_R+1	0.151263	undirected
miR156d	mdm-miR397a_2ss20AG21AT	0.0289702	undirected
miR156d	osa-MIR444a-p5_2ss5GA18TC	0.0535141	undirected
miR156d	miR156h	0.0333745	undirected
miR156d	zma-miR156a-3p_2ss9CA22TC	0.0610499	undirected
miR156d	osa-miR156a_R+1_1ss19AT	0.104877	undirected
miR156d	osa-miR156f-3p_2ss13TC21GC	0.0275285	undirected
miR156d	osa-miR156c-3p_1ss21GC	0.0275285	undirected
miR156d	osa-MIR156c-p5_1ss17AT	0.0924128	undirected
miR156d	miR156ac	0.29527	undirected
miR156d	osa-miR156c-3p	0.243355	undirected
miR156d	miR156g	0.267304	undirected
miR156d	miR156y	0.0272068	undirected
miR156d	miR156a	0.0560418	undirected
miR156d	osa-miR156a_1ss9GT	0.0373882	undirected
miR156d	osa-MIR159c-p5_1ss1AT	0.0879396	undirected
miR156d	osa-miR160a-5p_R-1_1ss15TA	0.04707	undirected
miR156d	aof-MIR164-p5	0.102412	undirected
miR156d	osa-miR166b-5p_1ss19GT	0.239463	undirected
miR156d	osa-miR166a-3p_R+1	0.250712	undirected
miR156d	gra-miR167a_L-2R+2	0.0370701	undirected
miR156d	mtr-miR168c-3p_1ss3CT	0.116692	undirected
miR156d	vca-miR391-5p_2ss1TA21GT	0.0310634	undirected
miR156d	aof-miR393a	0.0331827	undirected
miR156d	miR397a	0.0298373	undirected
miR156d	lus-MIR397b-p3_1ss4AG	0.0352119	undirected
miR156d	osa-miR408-5p_R-1_1ss1CA	0.0806611	undirected
miR156d	osa-miR408-3p_L-1R+1_1ss9CT	0.0293811	undirected
miR156d	mes-MIR477a-p5_2ss4GT23TA	0.0282402	undirected
miR156d	fve-miR1511	0.0681243	undirected
miR156d	vvi-miR3630-3p_L-2_1ss21AG	0.0403663	undirected
miR156d	aof-miR5139b_L-3	0.127493	undirected
miR156d	aof-miR5139b_L-3_1ss9GC	0.122087	undirected
miR156d	aof-miR5139b_L-2_1ss3CA	0.196393	undirected
miR156d	ppe-MIR6295-p3_2ss5GC17TC	0.0762369	undirected
miR156d	csi-miR159a-5p_1ss21GA	0.295704	undirected
miR156d	vca-miR159-3p_L+2	0.0342854	undirected
miR156d	bdi-miR162	0.0530647	undirected
miR156d	mtr-miR166a_R+4	0.137458	undirected
miR156d	vca-miR167b-3p	0.0642541	undirected
miR156d	aly-miR171a-3p_L-3R+3	0.0294039	undirected
miR156d	ata-miR171c-5p_2ss3GA12CA	0.0344449	undirected
miR156d	osa-miR171i-5p	0.0379637	undirected
miR156d	mdm-miR171a	0.0303097	undirected
miR156d	bra-miR398-5p_1ss8CT	0.0601053	undirected
miR156d	bra-miR398-3p	0.0259326	undirected
miR156d	ptc-miR398b_1ss15GA	0.0259326	undirected
miR156d	csi-miR482d-5p_1ss4TC	0.0285144	undirected
miR156d	bdi-miR529-5p_L+1R-1_1ss21CT	0.032616	undirected
miR156d	osa-miR529b	0.111589	undirected
miR156d	aof-miR5139a_L+2	0.133908	undirected
miR156d	gma-miR6300_R+5	0.0547147	undirected
miR156d	ath-miR8175_L-2	0.0373598	undirected
miR156d	PC-5p-383_14983	0.0530732	undirected
miR156d	PC-5p-27117_547	0.176051	undirected
miR156d	PC-3p-1468_4334	0.165019	undirected
miR156d	PC-5p-20107_675	0.0457063	undirected
miR156d	PC-5p-3679_2129	0.123859	undirected
miR156d	PC-3p-1069_5612	0.238077	undirected
osa-miR156c-3p_2ss9CA13CT	osa-miR156f-3p_1ss9CA	0.519404	undirected
osa-miR156c-3p_2ss9CA13CT	sbi-miR156a_R+1	0.444073	undirected
osa-miR156c-3p_2ss9CA13CT	osa-miR166a-3p_L+2R-2	0.0248464	undirected
osa-miR156c-3p_2ss9CA13CT	bdi-miR169h-3p_R+1_1ss19CT	0.536775	undirected
osa-miR156c-3p_2ss9CA13CT	ptc-miR169ac_2ss10AT11CT	0.0693245	undirected
osa-miR156c-3p_2ss9CA13CT	bdi-miR390a-3p_2ss17CT19CT	0.160887	undirected
osa-miR156c-3p_2ss9CA13CT	osa-miR393a_R+1	0.294108	undirected
osa-miR156c-3p_2ss9CA13CT	osa-miR395b_L-1R+1	0.214568	undirected
osa-miR156c-3p_2ss9CA13CT	mdm-miR397a_2ss20AG21AT	0.0872626	undirected
osa-miR156c-3p_2ss9CA13CT	miR156h	0.475882	undirected
osa-miR156c-3p_2ss9CA13CT	zma-miR156a-3p_2ss9CA22TC	0.49366	undirected
osa-miR156c-3p_2ss9CA13CT	osa-miR156f-3p_2ss13TC21GC	0.506513	undirected
osa-miR156c-3p_2ss9CA13CT	osa-miR156c-3p_1ss21GC	0.506513	undirected
osa-miR156c-3p_2ss9CA13CT	osa-MIR156c-p5_1ss17AT	0.0922665	undirected
osa-miR156c-3p_2ss9CA13CT	osa-miR156c-3p	0.042126	undirected
osa-miR156c-3p_2ss9CA13CT	miR156g	0.0389209	undirected
osa-miR156c-3p_2ss9CA13CT	osa-miR156k_L+1R-1_1ss12GT	0.0330153	undirected
osa-miR156c-3p_2ss9CA13CT	miR156y	0.297578	undirected
osa-miR156c-3p_2ss9CA13CT	miR156a	0.494102	undirected
osa-miR156c-3p_2ss9CA13CT	osa-miR156a_1ss9GT	0.535542	undirected
osa-miR156c-3p_2ss9CA13CT	cme-MIR160c-p5_2ss13AG17AG	0.0293588	undirected
osa-miR156c-3p_2ss9CA13CT	aof-MIR166b-p5_2ss6GC17TG	0.0982828	undirected
osa-miR156c-3p_2ss9CA13CT	peu-MIR2916-p3_2ss12CT18GC	0.291443	undirected
osa-miR156c-3p_2ss9CA13CT	gra-miR167a_L-2R+2	0.504105	undirected
osa-miR156c-3p_2ss9CA13CT	bna-MIR169c-p5_2ss12GC17TG	0.0673322	undirected
osa-miR156c-3p_2ss9CA13CT	osa-miR171a	0.0982034	undirected
osa-miR156c-3p_2ss9CA13CT	miR397a	0.0845132	undirected
osa-miR156c-3p_2ss9CA13CT	lus-MIR397b-p3_1ss4AG	0.0795807	undirected
osa-miR156c-3p_2ss9CA13CT	osa-miR408-3p_L-1R+1_1ss9CT	0.1224	undirected
osa-miR156c-3p_2ss9CA13CT	osa-MIR444e-p3	0.0975078	undirected
osa-miR156c-3p_2ss9CA13CT	tae-MIR1119-p3_2ss11AT17GA	0.171639	undirected
osa-miR156c-3p_2ss9CA13CT	osa-MIR2096-p5_2ss6CG17CT	0.247113	undirected
osa-miR156c-3p_2ss9CA13CT	mtr-MIR2592ah-p3_2ss6TA17CG	0.0583821	undirected
osa-miR156c-3p_2ss9CA13CT	mtr-MIR2671b-p3_2ss3TA17CT	0.262439	undirected
osa-miR156c-3p_2ss9CA13CT	vvi-miR3630-3p_L-2_1ss21AG	0.0256525	undirected
osa-miR156c-3p_2ss9CA13CT	gma-MIR4995-p5	0.230875	undirected
osa-miR156c-3p_2ss9CA13CT	ath-MIR406-p3_2ss4AG18TG	0.0834107	undirected
osa-miR156c-3p_2ss9CA13CT	gma-MIR4995-p5_1ss21GA	0.229463	undirected
osa-miR156c-3p_2ss9CA13CT	gma-MIR4995-p3_2ss19GA22AC	0.246518	undirected
osa-miR156c-3p_2ss9CA13CT	cas-MIR5139-p3_2ss10AG18TC	0.118977	undirected
osa-miR156c-3p_2ss9CA13CT	aof-miR5139b_L-3_1ss4AT	0.0328933	undirected
osa-miR156c-3p_2ss9CA13CT	gma-MIR5368-p5_1ss20TC	0.211861	undirected
osa-miR156c-3p_2ss9CA13CT	gma-MIR5368-p3_1ss12CT	0.143806	undirected
osa-miR156c-3p_2ss9CA13CT	gma-MIR5368-p5_2ss20TC21TA	0.184041	undirected
osa-miR156c-3p_2ss9CA13CT	gma-MIR5368-p3_2ss12CT20TA	0.082175	undirected
osa-miR156c-3p_2ss9CA13CT	gma-MIR5368-p5_2ss20TC23CT	0.219555	undirected
osa-miR156c-3p_2ss9CA13CT	gma-MIR5368-p3_2ss1AT18CA	0.171434	undirected
osa-miR156c-3p_2ss9CA13CT	mtr-MIR2592ay-p3_2ss6AG17CG	0.0418801	undirected
osa-miR156c-3p_2ss9CA13CT	hbr-miR6173_L+1	0.227058	undirected
osa-miR156c-3p_2ss9CA13CT	hbr-MIR6173-p3_1ss4CT	0.194889	undirected
osa-miR156c-3p_2ss9CA13CT	hbr-MIR6173-p5_2ss23AG24GC	0.237123	undirected
osa-miR156c-3p_2ss9CA13CT	lja-MIR7531-p5_2ss11TC17CA	0.0621385	undirected
osa-miR156c-3p_2ss9CA13CT	ptc-MIR7819-p3_2ss11TC18AC	0.303769	undirected
osa-miR156c-3p_2ss9CA13CT	lja-MIR11069-p3_2ss7TG18AT	0.171735	undirected
osa-miR156c-3p_2ss9CA13CT	cst-MIR11334-p5_2ss8TG17TC	0.0712188	undirected
osa-miR156c-3p_2ss9CA13CT	vca-miR167b-3p	0.211822	undirected
osa-miR156c-3p_2ss9CA13CT	zma-miR168a-5p	0.175708	undirected
osa-miR156c-3p_2ss9CA13CT	miR169b	0.289401	undirected
osa-miR156c-3p_2ss9CA13CT	aof-miR393a_1ss22CT	0.381453	undirected
osa-miR156c-3p_2ss9CA13CT	bra-miR398-5p_1ss8CT	0.413179	undirected
osa-miR156c-3p_2ss9CA13CT	bra-miR398-3p	0.0933326	undirected
osa-miR156c-3p_2ss9CA13CT	ptc-miR398b_1ss15GA	0.0933326	undirected
osa-miR156c-3p_2ss9CA13CT	miR398a	0.0377019	undirected
osa-miR156c-3p_2ss9CA13CT	osa-miR444a-3p.2	0.201578	undirected
osa-miR156c-3p_2ss9CA13CT	osa-miR1423-5p_L-2R+2	0.248297	undirected
osa-miR156c-3p_2ss9CA13CT	osa-miR1423-3p_R+3	0.186747	undirected
osa-miR156c-3p_2ss9CA13CT	osa-miR1425-5p	0.235388	undirected
osa-miR156c-3p_2ss9CA13CT	osa-miR1861e_L-3R+2	0.117095	undirected
osa-miR156c-3p_2ss9CA13CT	osa-miR1866-5p	0.207729	undirected
osa-miR156c-3p_2ss9CA13CT	osa-miR1866-3p_R+2	0.270147	undirected
osa-miR156c-3p_2ss9CA13CT	osa-miR1874-3p	0.184785	undirected
osa-miR156c-3p_2ss9CA13CT	osa-miR1876	0.211285	undirected
osa-miR156c-3p_2ss9CA13CT	bra-miR1885b	0.112736	undirected
osa-miR156c-3p_2ss9CA13CT	osa-miR5144-5p	0.138828	undirected
osa-miR156c-3p_2ss9CA13CT	sbi-miR5564a_L-2R+1_1ss3GT	0.185911	undirected
osa-miR156c-3p_2ss9CA13CT	PC-5p-383_14983	0.351137	undirected
osa-miR156c-3p_2ss9CA13CT	PC-5p-73672_253	0.25133	undirected
osa-miR156c-3p_2ss9CA13CT	PC-5p-92499_208	0.150748	undirected
osa-miR156c-3p_2ss9CA13CT	PC-5p-1346059_7	0.14239	undirected
osa-miR156c-3p_2ss9CA13CT	PC-3p-425177_41	0.205902	undirected
osa-miR156c-3p_2ss9CA13CT	PC-3p-284381_66	0.192297	undirected
osa-miR156f-3p_1ss9CA	sbi-miR156a_R+1	0.444073	undirected
osa-miR156f-3p_1ss9CA	osa-miR166a-3p_L+2R-2	0.0248464	undirected
osa-miR156f-3p_1ss9CA	bdi-miR169h-3p_R+1_1ss19CT	0.536775	undirected
osa-miR156f-3p_1ss9CA	ptc-miR169ac_2ss10AT11CT	0.0693245	undirected
osa-miR156f-3p_1ss9CA	bdi-miR390a-3p_2ss17CT19CT	0.160887	undirected
osa-miR156f-3p_1ss9CA	osa-miR393a_R+1	0.294108	undirected
osa-miR156f-3p_1ss9CA	osa-miR395b_L-1R+1	0.214568	undirected
osa-miR156f-3p_1ss9CA	mdm-miR397a_2ss20AG21AT	0.0872626	undirected
osa-miR156f-3p_1ss9CA	miR156h	0.475882	undirected
osa-miR156f-3p_1ss9CA	zma-miR156a-3p_2ss9CA22TC	0.49366	undirected
osa-miR156f-3p_1ss9CA	osa-miR156f-3p_2ss13TC21GC	0.506513	undirected
osa-miR156f-3p_1ss9CA	osa-miR156c-3p_1ss21GC	0.506513	undirected
osa-miR156f-3p_1ss9CA	osa-MIR156c-p5_1ss17AT	0.0922665	undirected
osa-miR156f-3p_1ss9CA	osa-miR156c-3p	0.042126	undirected
osa-miR156f-3p_1ss9CA	miR156g	0.0389209	undirected
osa-miR156f-3p_1ss9CA	osa-miR156k_L+1R-1_1ss12GT	0.0330153	undirected
osa-miR156f-3p_1ss9CA	miR156y	0.297578	undirected
osa-miR156f-3p_1ss9CA	miR156a	0.494102	undirected
osa-miR156f-3p_1ss9CA	osa-miR156a_1ss9GT	0.535542	undirected
osa-miR156f-3p_1ss9CA	cme-MIR160c-p5_2ss13AG17AG	0.0293588	undirected
osa-miR156f-3p_1ss9CA	aof-MIR166b-p5_2ss6GC17TG	0.0982828	undirected
osa-miR156f-3p_1ss9CA	peu-MIR2916-p3_2ss12CT18GC	0.291443	undirected
osa-miR156f-3p_1ss9CA	gra-miR167a_L-2R+2	0.504105	undirected
osa-miR156f-3p_1ss9CA	bna-MIR169c-p5_2ss12GC17TG	0.0673322	undirected
osa-miR156f-3p_1ss9CA	osa-miR171a	0.0982034	undirected
osa-miR156f-3p_1ss9CA	miR397a	0.0845132	undirected
osa-miR156f-3p_1ss9CA	lus-MIR397b-p3_1ss4AG	0.0795807	undirected
osa-miR156f-3p_1ss9CA	osa-miR408-3p_L-1R+1_1ss9CT	0.1224	undirected
osa-miR156f-3p_1ss9CA	osa-MIR444e-p3	0.0975078	undirected
osa-miR156f-3p_1ss9CA	tae-MIR1119-p3_2ss11AT17GA	0.171639	undirected
osa-miR156f-3p_1ss9CA	osa-MIR2096-p5_2ss6CG17CT	0.247113	undirected
osa-miR156f-3p_1ss9CA	mtr-MIR2592ah-p3_2ss6TA17CG	0.0583821	undirected
osa-miR156f-3p_1ss9CA	mtr-MIR2671b-p3_2ss3TA17CT	0.262439	undirected
osa-miR156f-3p_1ss9CA	vvi-miR3630-3p_L-2_1ss21AG	0.0256525	undirected
osa-miR156f-3p_1ss9CA	gma-MIR4995-p5	0.230875	undirected
osa-miR156f-3p_1ss9CA	ath-MIR406-p3_2ss4AG18TG	0.0834107	undirected
osa-miR156f-3p_1ss9CA	gma-MIR4995-p5_1ss21GA	0.229463	undirected
osa-miR156f-3p_1ss9CA	gma-MIR4995-p3_2ss19GA22AC	0.246518	undirected
osa-miR156f-3p_1ss9CA	cas-MIR5139-p3_2ss10AG18TC	0.118977	undirected
osa-miR156f-3p_1ss9CA	aof-miR5139b_L-3_1ss4AT	0.0328933	undirected
osa-miR156f-3p_1ss9CA	gma-MIR5368-p5_1ss20TC	0.211861	undirected
osa-miR156f-3p_1ss9CA	gma-MIR5368-p3_1ss12CT	0.143806	undirected
osa-miR156f-3p_1ss9CA	gma-MIR5368-p5_2ss20TC21TA	0.184041	undirected
osa-miR156f-3p_1ss9CA	gma-MIR5368-p3_2ss12CT20TA	0.082175	undirected
osa-miR156f-3p_1ss9CA	gma-MIR5368-p5_2ss20TC23CT	0.219555	undirected
osa-miR156f-3p_1ss9CA	gma-MIR5368-p3_2ss1AT18CA	0.171434	undirected
osa-miR156f-3p_1ss9CA	mtr-MIR2592ay-p3_2ss6AG17CG	0.0418801	undirected
osa-miR156f-3p_1ss9CA	hbr-miR6173_L+1	0.227058	undirected
osa-miR156f-3p_1ss9CA	hbr-MIR6173-p3_1ss4CT	0.194889	undirected
osa-miR156f-3p_1ss9CA	hbr-MIR6173-p5_2ss23AG24GC	0.237123	undirected
osa-miR156f-3p_1ss9CA	lja-MIR7531-p5_2ss11TC17CA	0.0621385	undirected
osa-miR156f-3p_1ss9CA	ptc-MIR7819-p3_2ss11TC18AC	0.303769	undirected
osa-miR156f-3p_1ss9CA	lja-MIR11069-p3_2ss7TG18AT	0.171735	undirected
osa-miR156f-3p_1ss9CA	cst-MIR11334-p5_2ss8TG17TC	0.0712188	undirected
osa-miR156f-3p_1ss9CA	vca-miR167b-3p	0.211822	undirected
osa-miR156f-3p_1ss9CA	zma-miR168a-5p	0.175708	undirected
osa-miR156f-3p_1ss9CA	miR169b	0.289401	undirected
osa-miR156f-3p_1ss9CA	aof-miR393a_1ss22CT	0.381453	undirected
osa-miR156f-3p_1ss9CA	bra-miR398-5p_1ss8CT	0.413179	undirected
osa-miR156f-3p_1ss9CA	bra-miR398-3p	0.0933326	undirected
osa-miR156f-3p_1ss9CA	ptc-miR398b_1ss15GA	0.0933326	undirected
osa-miR156f-3p_1ss9CA	miR398a	0.0377019	undirected
osa-miR156f-3p_1ss9CA	osa-miR444a-3p.2	0.201578	undirected
osa-miR156f-3p_1ss9CA	osa-miR1423-5p_L-2R+2	0.248297	undirected
osa-miR156f-3p_1ss9CA	osa-miR1423-3p_R+3	0.186747	undirected
osa-miR156f-3p_1ss9CA	osa-miR1425-5p	0.235388	undirected
osa-miR156f-3p_1ss9CA	osa-miR1861e_L-3R+2	0.117095	undirected
osa-miR156f-3p_1ss9CA	osa-miR1866-5p	0.207729	undirected
osa-miR156f-3p_1ss9CA	osa-miR1866-3p_R+2	0.270147	undirected
osa-miR156f-3p_1ss9CA	osa-miR1874-3p	0.184785	undirected
osa-miR156f-3p_1ss9CA	osa-miR1876	0.211285	undirected
osa-miR156f-3p_1ss9CA	bra-miR1885b	0.112736	undirected
osa-miR156f-3p_1ss9CA	osa-miR5144-5p	0.138828	undirected
osa-miR156f-3p_1ss9CA	sbi-miR5564a_L-2R+1_1ss3GT	0.185911	undirected
osa-miR156f-3p_1ss9CA	PC-5p-383_14983	0.351137	undirected
osa-miR156f-3p_1ss9CA	PC-5p-73672_253	0.25133	undirected
osa-miR156f-3p_1ss9CA	PC-5p-92499_208	0.150748	undirected
osa-miR156f-3p_1ss9CA	PC-5p-1346059_7	0.14239	undirected
osa-miR156f-3p_1ss9CA	PC-3p-425177_41	0.205902	undirected
osa-miR156f-3p_1ss9CA	PC-3p-284381_66	0.192297	undirected
sbi-miR156a_R+1	osa-miR166a-3p_L+2R-2	0.0241679	undirected
sbi-miR156a_R+1	bdi-miR169h-3p_R+1_1ss19CT	0.395727	undirected
sbi-miR156a_R+1	ptc-miR169ac_2ss10AT11CT	0.0479454	undirected
sbi-miR156a_R+1	bdi-miR390a-3p_2ss17CT19CT	0.115315	undirected
sbi-miR156a_R+1	osa-miR393a_R+1	0.222383	undirected
sbi-miR156a_R+1	osa-miR395b_L-1R+1	0.150925	undirected
sbi-miR156a_R+1	mdm-miR397a_2ss20AG21AT	0.163208	undirected
sbi-miR156a_R+1	miR156h	0.442948	undirected
sbi-miR156a_R+1	zma-miR156a-3p_2ss9CA22TC	0.392274	undirected
sbi-miR156a_R+1	osa-miR156f-3p_2ss13TC21GC	0.418796	undirected
sbi-miR156a_R+1	osa-miR156c-3p_1ss21GC	0.418796	undirected
sbi-miR156a_R+1	osa-MIR156c-p5_1ss17AT	0.0712895	undirected
sbi-miR156a_R+1	osa-miR156c-3p	0.0307753	undirected
sbi-miR156a_R+1	miR156g	0.031371	undirected
sbi-miR156a_R+1	osa-miR156k_L+1R-1_1ss12GT	0.035727	undirected
sbi-miR156a_R+1	miR156y	0.383691	undirected
sbi-miR156a_R+1	miR156a	0.457411	undirected
sbi-miR156a_R+1	osa-miR156a_1ss9GT	0.463343	undirected
sbi-miR156a_R+1	cme-MIR160c-p5_2ss13AG17AG	0.0277144	undirected
sbi-miR156a_R+1	aof-MIR166b-p5_2ss6GC17TG	0.0961418	undirected
sbi-miR156a_R+1	peu-MIR2916-p3_2ss12CT18GC	0.281191	undirected
sbi-miR156a_R+1	gra-miR167a_L-2R+2	0.372497	undirected
sbi-miR156a_R+1	bna-MIR169c-p5_2ss12GC17TG	0.0645244	undirected
sbi-miR156a_R+1	osa-miR171a	0.0931426	undirected
sbi-miR156a_R+1	miR397a	0.157174	undirected
sbi-miR156a_R+1	lus-MIR397b-p3_1ss4AG	0.142449	undirected
sbi-miR156a_R+1	osa-miR408-3p_L-1R+1_1ss9CT	0.199518	undirected
sbi-miR156a_R+1	osa-MIR444e-p3	0.0996769	undirected
sbi-miR156a_R+1	tae-MIR1119-p3_2ss11AT17GA	0.176211	undirected
sbi-miR156a_R+1	osa-MIR2096-p5_2ss6CG17CT	0.254733	undirected
sbi-miR156a_R+1	mtr-MIR2592ah-p3_2ss6TA17CG	0.0558485	undirected
sbi-miR156a_R+1	mtr-MIR2671b-p3_2ss3TA17CT	0.263772	undirected
sbi-miR156a_R+1	vvi-miR3630-3p_L-2_1ss21AG	0.0202058	undirected
sbi-miR156a_R+1	gma-MIR4995-p5	0.23344	undirected
sbi-miR156a_R+1	ath-MIR406-p3_2ss4AG18TG	0.0775337	undirected
sbi-miR156a_R+1	gma-MIR4995-p5_1ss21GA	0.232578	undirected
sbi-miR156a_R+1	gma-MIR4995-p3_2ss19GA22AC	0.255252	undirected
sbi-miR156a_R+1	cas-MIR5139-p3_2ss10AG18TC	0.125353	undirected
sbi-miR156a_R+1	aof-miR5139b_L-3_1ss4AT	0.0697529	undirected
sbi-miR156a_R+1	gma-MIR5368-p5_1ss20TC	0.214301	undirected
sbi-miR156a_R+1	gma-MIR5368-p3_1ss12CT	0.147248	undirected
sbi-miR156a_R+1	gma-MIR5368-p5_2ss20TC21TA	0.185586	undirected
sbi-miR156a_R+1	gma-MIR5368-p3_2ss12CT20TA	0.0846892	undirected
sbi-miR156a_R+1	gma-MIR5368-p5_2ss20TC23CT	0.221688	undirected
sbi-miR156a_R+1	gma-MIR5368-p3_2ss1AT18CA	0.175087	undirected
sbi-miR156a_R+1	mtr-MIR2592ay-p3_2ss6AG17CG	0.0398703	undirected
sbi-miR156a_R+1	hbr-miR6173_L+1	0.230679	undirected
sbi-miR156a_R+1	hbr-MIR6173-p3_1ss4CT	0.198351	undirected
sbi-miR156a_R+1	hbr-MIR6173-p5_2ss23AG24GC	0.239999	undirected
sbi-miR156a_R+1	lja-MIR7531-p5_2ss11TC17CA	0.0606954	undirected
sbi-miR156a_R+1	ptc-MIR7819-p3_2ss11TC18AC	0.306142	undirected
sbi-miR156a_R+1	lja-MIR11069-p3_2ss7TG18AT	0.17327	undirected
sbi-miR156a_R+1	cst-MIR11334-p5_2ss8TG17TC	0.0680531	undirected
sbi-miR156a_R+1	vca-miR167b-3p	0.155085	undirected
sbi-miR156a_R+1	zma-miR168a-5p	0.178932	undirected
sbi-miR156a_R+1	miR169b	0.306639	undirected
sbi-miR156a_R+1	aof-miR393a_1ss22CT	0.33647	undirected
sbi-miR156a_R+1	bra-miR398-5p_1ss8CT	0.307729	undirected
sbi-miR156a_R+1	bra-miR398-3p	0.133058	undirected
sbi-miR156a_R+1	ptc-miR398b_1ss15GA	0.133058	undirected
sbi-miR156a_R+1	miR398a	0.0586432	undirected
sbi-miR156a_R+1	osa-miR444a-3p.2	0.202998	undirected
sbi-miR156a_R+1	osa-miR1423-5p_L-2R+2	0.189844	undirected
sbi-miR156a_R+1	osa-miR1423-3p_R+3	0.191224	undirected
sbi-miR156a_R+1	osa-miR1425-5p	0.226349	undirected
sbi-miR156a_R+1	osa-miR1861e_L-3R+2	0.119002	undirected
sbi-miR156a_R+1	osa-miR1866-5p	0.179737	undirected
sbi-miR156a_R+1	osa-miR1866-3p_R+2	0.242352	undirected
sbi-miR156a_R+1	osa-miR1874-3p	0.173607	undirected
sbi-miR156a_R+1	osa-miR1876	0.207125	undirected
sbi-miR156a_R+1	bra-miR1885b	0.0951675	undirected
sbi-miR156a_R+1	osa-miR5144-5p	0.126242	undirected
sbi-miR156a_R+1	sbi-miR5564a_L-2R+1_1ss3GT	0.1866	undirected
sbi-miR156a_R+1	PC-5p-383_14983	0.273247	undirected
sbi-miR156a_R+1	PC-5p-73672_253	0.203748	undirected
sbi-miR156a_R+1	PC-5p-92499_208	0.105611	undirected
sbi-miR156a_R+1	PC-5p-1346059_7	0.147563	undirected
sbi-miR156a_R+1	PC-3p-425177_41	0.199386	undirected
sbi-miR156a_R+1	PC-3p-284381_66	0.182165	undirected
zma-miR156i-3p_1ss5AT	mdm-miR397a_2ss20AG21AT	0.0881768	undirected
zma-miR156i-3p_1ss5AT	aly-miR399b-5p_4ss4CT5GT6CT13AT	0.299973	undirected
zma-miR156i-3p_1ss5AT	osa-miR399d	0.378711	undirected
zma-miR156i-3p_1ss5AT	osa-MIR408-p5_1ss17GA	0.0203658	undirected
zma-miR156i-3p_1ss5AT	miR156y	0.0322537	undirected
zma-miR156i-3p_1ss5AT	aof-miR393a	0.105632	undirected
zma-miR156i-3p_1ss5AT	lja-miR397_L-2R+2	0.668039	undirected
zma-miR156i-3p_1ss5AT	miR397a	0.0677776	undirected
zma-miR156i-3p_1ss5AT	lus-MIR397b-p3_1ss4AG	0.0523795	undirected
zma-miR156i-3p_1ss5AT	osa-miR399e_2ss13TA20AC	0.218142	undirected
zma-miR156i-3p_1ss5AT	osa-miR399a_2ss20TC21GA	0.296006	undirected
zma-miR156i-3p_1ss5AT	osa-miR399a_1ss13AC	0.0936158	undirected
zma-miR156i-3p_1ss5AT	osa-miR399d_2ss1TC16GA	0.691404	undirected
zma-miR156i-3p_1ss5AT	osa-miR408-5p_R-1_1ss1CA	0.125063	undirected
zma-miR156i-3p_1ss5AT	osa-miR408-5p_L-1R-1	0.480308	undirected
zma-miR156i-3p_1ss5AT	osa-miR408-3p_L-1R+1_1ss9CT	0.0731494	undirected
zma-miR156i-3p_1ss5AT	sof-MIR408e-p5_2ss8CA17GA	0.649894	undirected
zma-miR156i-3p_1ss5AT	mes-MIR477a-p5_2ss4GT23TA	0.20542	undirected
zma-miR156i-3p_1ss5AT	fve-miR1511	0.0891946	undirected
zma-miR156i-3p_1ss5AT	aof-miR5139b_L-3_1ss4AT	0.0952736	undirected
zma-miR156i-3p_1ss5AT	zma-miR159a-5p	0.668039	undirected
zma-miR156i-3p_1ss5AT	csi-miR399c-3p_1ss5AG	0.574661	undirected
zma-miR156i-3p_1ss5AT	aly-miR399b-3p_1ss5AG	0.175191	undirected
zma-miR156i-3p_1ss5AT	mes-miR399f_1ss5AG	0.175191	undirected
zma-miR156i-3p_1ss5AT	csi-miR482d-5p_1ss4TC	0.0378582	undirected
zma-miR156i-3p_1ss5AT	bdi-miR529-5p_L+1R-1_1ss21CT	0.164465	undirected
zma-miR156i-3p_1ss5AT	osa-miR529b	0.0612967	undirected
osa-miR160a-5p	osa-miR159e_2ss1AT7TC	0.0865394	undirected
osa-miR160a-5p	bdi-MIR319a-p5	0.029994	undirected
osa-miR160a-5p	osa-miR319a-3p.2-3p_R+1_1ss14TA	0.029994	undirected
osa-miR160a-5p	csi-miR159b-5p_1ss9AT	0.0408116	undirected
osa-miR160a-5p	mdm-miR319a_2ss14AT21TA	0.0609784	undirected
osa-miR160a-5p	osa-miR319a-3p.2-3p_R+1	0.0609784	undirected
osa-miR160a-5p	mtr-miR319a-3p_L+2R+1	0.0327062	undirected
osa-miR160a-5p	mtr-miR4414b_L-1_1ss9AC	0.0765588	undirected
osa-miR164a	osa-miR168a-5p_2ss14AG21CA	0.0538417	undirected
osa-miR164a	vca-miR168b-3p_2ss3CT11AG	0.0892899	undirected
osa-miR164a	bdi-miR169h-3p_1ss19CT	0.0586364	undirected
osa-miR164a	bdi-miR171c-5p_L+1_2ss2CA12GC	0.0488555	undirected
osa-miR164a	aof-MIR396a-p3	0.031755	undirected
osa-miR164a	osa-miR396a-3p_R+1	0.0293898	undirected
osa-miR164a	osa-miR156a_R+1_1ss19AT	0.059861	undirected
osa-miR164a	miR156ac	0.0255188	undirected
osa-miR164a	aof-MIR164-p5	0.145174	undirected
osa-miR164a	osa-miR166b-5p_1ss19GT	0.0480889	undirected
osa-miR164a	osa-miR166a-3p_R+1	0.029873	undirected
osa-miR164a	mtr-miR168c-3p_1ss3CT	0.0646377	undirected
osa-miR164a	aof-miR5139b_L-3	0.0206208	undirected
osa-miR164a	csi-miR159a-5p_1ss21GA	0.0408475	undirected
osa-miR164a	mtr-miR166a_R+4	0.0200194	undirected
osa-miR164a	aly-miR167a-5p_L+2	0.0260438	undirected
osa-miR164a	ata-miR171c-5p_2ss3GA12CA	0.0613112	undirected
osa-miR164a	osa-miR529b	0.0323277	undirected
osa-miR164a	PC-5p-27117_547	0.0353106	undirected
osa-miR164a	PC-3p-1468_4334	0.0755376	undirected
osa-miR164a	PC-5p-3679_2129	0.053643	undirected
osa-miR164a	PC-3p-1069_5612	0.0588825	undirected
osa-MIR166e-p5_1ss7TC	osa-miR166b-5p_1ss19GA	0.129005	undirected
osa-MIR166e-p5_1ss7TC	zma-miR167d-3p_4ss10GC11CT12TG13GA	0.0628065	undirected
osa-MIR166e-p5_1ss7TC	osa-miR168a-5p_2ss14AG21CA	0.0290743	undirected
osa-MIR166e-p5_1ss7TC	vca-miR168b-3p_2ss3CT11AG	0.119794	undirected
osa-MIR166e-p5_1ss7TC	bdi-miR169h-3p_1ss19CT	0.049945	undirected
osa-MIR166e-p5_1ss7TC	ptc-MIR169af-p3_1ss6GT	0.0442567	undirected
osa-MIR166e-p5_1ss7TC	bdi-miR169h-3p_R+1_1ss19CT	0.0207556	undirected
osa-MIR166e-p5_1ss7TC	ptc-miR169ac_2ss10AT11CT	0.0742694	undirected
osa-MIR166e-p5_1ss7TC	bdi-miR171c-5p_L+1_2ss2CA12GC	0.228479	undirected
osa-MIR166e-p5_1ss7TC	osa-miR171b	0.0892994	undirected
osa-MIR166e-p5_1ss7TC	osa-miR390-5p	0.302105	undirected
osa-MIR166e-p5_1ss7TC	bdi-miR390a-3p_2ss17CT19CT	0.171266	undirected
osa-MIR166e-p5_1ss7TC	osa-miR394	0.0649544	undirected
osa-MIR166e-p5_1ss7TC	csi-miR396a-3p_L+2R-1_1ss15TA	0.068895	undirected
osa-MIR166e-p5_1ss7TC	aof-MIR396a-p3	0.398735	undirected
osa-MIR166e-p5_1ss7TC	osa-miR396a-3p_R+1	0.278762	undirected
osa-MIR166e-p5_1ss7TC	osa-MIR444a-p5_2ss5GA18TC	0.0529876	undirected
osa-MIR166e-p5_1ss7TC	zma-miR156a-3p_2ss9CA22TC	0.0301776	undirected
osa-MIR166e-p5_1ss7TC	osa-miR156a_R+1_1ss19AT	0.131105	undirected
osa-MIR166e-p5_1ss7TC	osa-MIR156c-p5_1ss17AT	0.0611986	undirected
osa-MIR166e-p5_1ss7TC	miR156ac	0.283254	undirected
osa-MIR166e-p5_1ss7TC	osa-miR156c-3p	0.193243	undirected
osa-MIR166e-p5_1ss7TC	miR156g	0.214967	undirected
osa-MIR166e-p5_1ss7TC	osa-MIR159c-p5_1ss1AT	0.0474008	undirected
osa-MIR166e-p5_1ss7TC	osa-miR160a-5p_R-1_1ss15TA	0.0336257	undirected
osa-MIR166e-p5_1ss7TC	aof-MIR164-p5	0.0698983	undirected
osa-MIR166e-p5_1ss7TC	osa-miR166b-5p_1ss19GT	0.180888	undirected
osa-MIR166e-p5_1ss7TC	osa-miR166a-3p_R+1	0.344801	undirected
osa-MIR166e-p5_1ss7TC	mtr-miR168c-3p_1ss3CT	0.0921402	undirected
osa-MIR166e-p5_1ss7TC	vca-miR391-5p_2ss1TA21GT	0.0347076	undirected
osa-MIR166e-p5_1ss7TC	aof-miR5139b_L-3	0.228718	undirected
osa-MIR166e-p5_1ss7TC	aof-miR5139b_L-3_1ss9GC	0.188599	undirected
osa-MIR166e-p5_1ss7TC	aof-miR5139a_L-1_1ss8GC	0.0352861	undirected
osa-MIR166e-p5_1ss7TC	aof-miR5139b_L-2_1ss3CA	0.296043	undirected
osa-MIR166e-p5_1ss7TC	ppe-MIR6295-p3_2ss5GC17TC	0.141404	undirected
osa-MIR166e-p5_1ss7TC	csi-miR159a-5p_1ss21GA	0.328922	undirected
osa-MIR166e-p5_1ss7TC	vca-miR159-3p_L+2	0.0547323	undirected
osa-MIR166e-p5_1ss7TC	bdi-miR162	0.0287907	undirected
osa-MIR166e-p5_1ss7TC	mtr-miR166a_R+4	0.243024	undirected
osa-MIR166e-p5_1ss7TC	vca-miR167b-3p	0.0714728	undirected
osa-MIR166e-p5_1ss7TC	aly-miR171a-3p_L-3R+3	0.0600404	undirected
osa-MIR166e-p5_1ss7TC	ata-miR171c-5p_2ss3GA12CA	0.0323482	undirected
osa-MIR166e-p5_1ss7TC	osa-miR171i-5p	0.105638	undirected
osa-MIR166e-p5_1ss7TC	mdm-miR171a	0.0601601	undirected
osa-MIR166e-p5_1ss7TC	ptc-miR390a_R+2	0.0607768	undirected
osa-MIR166e-p5_1ss7TC	bra-miR398-5p_1ss8CT	0.0384719	undirected
osa-MIR166e-p5_1ss7TC	osa-miR529b	0.0352495	undirected
osa-MIR166e-p5_1ss7TC	aof-miR5139a_L+2	0.245923	undirected
osa-MIR166e-p5_1ss7TC	osa-miR5179_R+2	0.0265602	undirected
osa-MIR166e-p5_1ss7TC	gma-miR6300_R+5	0.140324	undirected
osa-MIR166e-p5_1ss7TC	ath-miR8175_L-2	0.0875451	undirected
osa-MIR166e-p5_1ss7TC	PC-5p-383_14983	0.0322369	undirected
osa-MIR166e-p5_1ss7TC	PC-5p-27117_547	0.211082	undirected
osa-MIR166e-p5_1ss7TC	PC-3p-1468_4334	0.189995	undirected
osa-MIR166e-p5_1ss7TC	PC-3p-195439_100	0.0311153	undirected
osa-MIR166e-p5_1ss7TC	PC-5p-20107_675	0.0587365	undirected
osa-MIR166e-p5_1ss7TC	PC-5p-3679_2129	0.170211	undirected
osa-MIR166e-p5_1ss7TC	PC-3p-1069_5612	0.227745	undirected
osa-miR166b-5p_1ss19GA	zma-miR167d-3p_4ss10GC11CT12TG13GA	0.0698481	undirected
osa-miR166b-5p_1ss19GA	osa-miR168a-5p_2ss14AG21CA	0.0399482	undirected
osa-miR166b-5p_1ss19GA	vca-miR168b-3p_2ss3CT11AG	0.205969	undirected
osa-miR166b-5p_1ss19GA	bdi-miR169h-3p_1ss19CT	0.0252474	undirected
osa-miR166b-5p_1ss19GA	ptc-MIR169af-p3_1ss6GT	0.0362602	undirected
osa-miR166b-5p_1ss19GA	ptc-miR169ac_2ss10AT11CT	0.0216023	undirected
osa-miR166b-5p_1ss19GA	bdi-miR171c-5p_L+1_2ss2CA12GC	0.362619	undirected
osa-miR166b-5p_1ss19GA	osa-miR171b	0.0283926	undirected
osa-miR166b-5p_1ss19GA	osa-miR390-5p	0.207511	undirected
osa-miR166b-5p_1ss19GA	bdi-miR390a-3p_2ss17CT19CT	0.0437555	undirected
osa-miR166b-5p_1ss19GA	csi-miR396a-3p_L+2R-1_1ss15TA	0.103911	undirected
osa-miR166b-5p_1ss19GA	aof-MIR396a-p3	0.304641	undirected
osa-miR166b-5p_1ss19GA	osa-miR396a-3p_R+1	0.325403	undirected
osa-miR166b-5p_1ss19GA	osa-MIR444a-p5_2ss5GA18TC	0.0223533	undirected
osa-miR166b-5p_1ss19GA	osa-miR156a_R+1_1ss19AT	0.177285	undirected
osa-miR166b-5p_1ss19GA	miR156ac	0.156996	undirected
osa-miR166b-5p_1ss19GA	osa-miR156c-3p	0.0633638	undirected
osa-miR166b-5p_1ss19GA	miR156g	0.0726817	undirected
osa-miR166b-5p_1ss19GA	osa-MIR159c-p5_1ss1AT	0.022171	undirected
osa-miR166b-5p_1ss19GA	aof-MIR164-p5	0.081595	undirected
osa-miR166b-5p_1ss19GA	osa-miR166b-5p_1ss19GT	0.121682	undirected
osa-miR166b-5p_1ss19GA	osa-miR166a-3p_R+1	0.258008	undirected
osa-miR166b-5p_1ss19GA	mtr-miR168c-3p_1ss3CT	0.0969096	undirected
osa-miR166b-5p_1ss19GA	vca-miR391-5p_2ss1TA21GT	0.0482399	undirected
osa-miR166b-5p_1ss19GA	aof-miR5139b_L-3	0.246076	undirected
osa-miR166b-5p_1ss19GA	aof-miR5139b_L-3_1ss9GC	0.183758	undirected
osa-miR166b-5p_1ss19GA	aof-miR5139a_L-1_1ss8GC	0.0469575	undirected
osa-miR166b-5p_1ss19GA	aof-miR5139b_L-2_1ss3CA	0.168649	undirected
osa-miR166b-5p_1ss19GA	ppe-MIR6295-p3_2ss5GC17TC	0.0927474	undirected
osa-miR166b-5p_1ss19GA	csi-miR159a-5p_1ss21GA	0.248792	undirected
osa-miR166b-5p_1ss19GA	mtr-miR166a_R+4	0.226117	undirected
osa-miR166b-5p_1ss19GA	aly-miR171a-3p_L-3R+3	0.0303375	undirected
osa-miR166b-5p_1ss19GA	ata-miR171c-5p_2ss3GA12CA	0.0570047	undirected
osa-miR166b-5p_1ss19GA	osa-miR171i-5p	0.166541	undirected
osa-miR166b-5p_1ss19GA	mdm-miR171a	0.0396823	undirected
osa-miR166b-5p_1ss19GA	csi-miR172d-5p	0.0695422	undirected
osa-miR166b-5p_1ss19GA	ptc-miR390a_R+2	0.0912685	undirected
osa-miR166b-5p_1ss19GA	osa-miR529a_L+1_1ss11CT	0.0405474	undirected
osa-miR166b-5p_1ss19GA	bdi-miR1432_L-1	0.0276362	undirected
osa-miR166b-5p_1ss19GA	osa-miR1882e-3p	0.0321727	undirected
osa-miR166b-5p_1ss19GA	aof-miR5139a_L+2	0.234298	undirected
osa-miR166b-5p_1ss19GA	osa-miR5179_R+2	0.0409993	undirected
osa-miR166b-5p_1ss19GA	gma-miR6300_R+5	0.151593	undirected
osa-miR166b-5p_1ss19GA	ath-miR8175_L-2	0.136755	undirected
osa-miR166b-5p_1ss19GA	PC-5p-27117_547	0.222902	undirected
osa-miR166b-5p_1ss19GA	PC-3p-1468_4334	0.274388	undirected
osa-miR166b-5p_1ss19GA	PC-5p-20107_675	0.100546	undirected
osa-miR166b-5p_1ss19GA	PC-3p-486454_34	0.0280463	undirected
osa-miR166b-5p_1ss19GA	PC-5p-3679_2129	0.273281	undirected
osa-miR166b-5p_1ss19GA	PC-3p-1069_5612	0.217031	undirected
osa-miR166b-5p_1ss19GA	PC-5p-811540_17	0.0200087	undirected
osa-miR166a-3p_L+2R-2	bdi-miR390a-3p_2ss17CT19CT	0.0209607	undirected
osa-miR166a-3p_L+2R-2	osa-miR393a_R+1	0.0208264	undirected
osa-miR166a-3p_L+2R-2	mdm-miR397a_2ss20AG21AT	0.0278121	undirected
osa-miR166a-3p_L+2R-2	miR156h	0.0240908	undirected
osa-miR166a-3p_L+2R-2	zma-miR156a-3p_2ss9CA22TC	0.0227972	undirected
osa-miR166a-3p_L+2R-2	osa-miR156f-3p_2ss13TC21GC	0.0213753	undirected
osa-miR166a-3p_L+2R-2	osa-miR156c-3p_1ss21GC	0.0213753	undirected
osa-miR166a-3p_L+2R-2	miR156a	0.0288667	undirected
osa-miR166a-3p_L+2R-2	osa-miR156a_1ss9GT	0.0238054	undirected
osa-miR166a-3p_L+2R-2	gra-miR167a_L-2R+2	0.0247639	undirected
osa-miR166a-3p_L+2R-2	miR397a	0.0314619	undirected
osa-miR166a-3p_L+2R-2	lus-MIR397b-p3_1ss4AG	0.0302331	undirected
osa-miR166a-3p_L+2R-2	osa-miR408-3p_L-1R+1_1ss9CT	0.0240233	undirected
osa-miR166a-3p_L+2R-2	gma-MIR5032-p5_2ss18TG19GA	0.0216292	undirected
osa-miR166a-3p_L+2R-2	bra-miR398-5p_1ss8CT	0.0278992	undirected
osa-miR166a-3p_L+2R-2	bra-miR398-3p	0.0509524	undirected
osa-miR166a-3p_L+2R-2	ptc-miR398b_1ss15GA	0.0509524	undirected
osa-miR166a-3p_L+2R-2	PC-5p-383_14983	0.0297279	undirected
zma-miR167d-3p_4ss10GC11CT12TG13GA	osa-miR168a-5p_2ss14AG21CA	0.0678138	undirected
zma-miR167d-3p_4ss10GC11CT12TG13GA	vca-miR168b-3p_2ss3CT11AG	0.208887	undirected
zma-miR167d-3p_4ss10GC11CT12TG13GA	osa-miR169h_2ss10AT20TC	0.0335868	undirected
zma-miR167d-3p_4ss10GC11CT12TG13GA	osa-MIR169m-p5_2ss10AT20TC	0.0506162	undirected
zma-miR167d-3p_4ss10GC11CT12TG13GA	ptc-MIR169af-p3_1ss6GT	0.255744	undirected
zma-miR167d-3p_4ss10GC11CT12TG13GA	ptc-MIR169w-p5_2ss10AT21AC	0.072125	undirected
zma-miR167d-3p_4ss10GC11CT12TG13GA	ptc-miR169ac_2ss10AT11CT	0.0747447	undirected
zma-miR167d-3p_4ss10GC11CT12TG13GA	bdi-miR171c-5p_L+1_2ss2CA12GC	0.147249	undirected
zma-miR167d-3p_4ss10GC11CT12TG13GA	osa-miR390-5p	0.0860438	undirected
zma-miR167d-3p_4ss10GC11CT12TG13GA	bdi-miR390a-3p_2ss17CT19CT	0.0548418	undirected
zma-miR167d-3p_4ss10GC11CT12TG13GA	csi-miR396a-3p_L+2R-1_1ss15TA	0.243244	undirected
zma-miR167d-3p_4ss10GC11CT12TG13GA	aof-MIR396a-p3	0.158128	undirected
zma-miR167d-3p_4ss10GC11CT12TG13GA	osa-miR396a-3p_R+1	0.113042	undirected
zma-miR167d-3p_4ss10GC11CT12TG13GA	osa-miR156a_R+1_1ss19AT	0.0713499	undirected
zma-miR167d-3p_4ss10GC11CT12TG13GA	osa-MIR156c-p5_1ss17AT	0.0681675	undirected
zma-miR167d-3p_4ss10GC11CT12TG13GA	miR156ac	0.163674	undirected
zma-miR167d-3p_4ss10GC11CT12TG13GA	osa-miR156c-3p	0.0478603	undirected
zma-miR167d-3p_4ss10GC11CT12TG13GA	miR156g	0.0564237	undirected
zma-miR167d-3p_4ss10GC11CT12TG13GA	osa-MIR159c-p5_1ss1AT	0.0548294	undirected
zma-miR167d-3p_4ss10GC11CT12TG13GA	aof-MIR164-p5	0.0583077	undirected
zma-miR167d-3p_4ss10GC11CT12TG13GA	osa-miR166b-5p_1ss19GT	0.113914	undirected
zma-miR167d-3p_4ss10GC11CT12TG13GA	osa-miR166a-3p_R+1	0.148301	undirected
zma-miR167d-3p_4ss10GC11CT12TG13GA	mtr-miR168c-3p_1ss3CT	0.142751	undirected
zma-miR167d-3p_4ss10GC11CT12TG13GA	bdi-MIR319a-p5	0.0275345	undirected
zma-miR167d-3p_4ss10GC11CT12TG13GA	osa-miR319a-3p.2-3p_L-1R+2_1ss14TA	0.061634	undirected
zma-miR167d-3p_4ss10GC11CT12TG13GA	osa-miR319a-3p.2-3p_R+1_1ss14TA	0.0275345	undirected
zma-miR167d-3p_4ss10GC11CT12TG13GA	vca-miR391-5p_2ss1TA21GT	0.175469	undirected
zma-miR167d-3p_4ss10GC11CT12TG13GA	aof-miR5139b_L-3	0.12885	undirected
zma-miR167d-3p_4ss10GC11CT12TG13GA	aof-miR5139b_L-3_1ss9GC	0.158873	undirected
zma-miR167d-3p_4ss10GC11CT12TG13GA	aof-miR5139a_L-1_1ss8GC	0.0222777	undirected
zma-miR167d-3p_4ss10GC11CT12TG13GA	aof-miR5139b_L-2_1ss3CA	0.087317	undirected
zma-miR167d-3p_4ss10GC11CT12TG13GA	ppe-MIR6295-p3_2ss5GC17TC	0.0320524	undirected
zma-miR167d-3p_4ss10GC11CT12TG13GA	csi-miR159a-5p_1ss21GA	0.228227	undirected
zma-miR167d-3p_4ss10GC11CT12TG13GA	mtr-miR166a_R+4	0.094962	undirected
zma-miR167d-3p_4ss10GC11CT12TG13GA	ata-miR171c-5p_2ss3GA12CA	0.106468	undirected
zma-miR167d-3p_4ss10GC11CT12TG13GA	osa-miR171i-5p	0.0292274	undirected
zma-miR167d-3p_4ss10GC11CT12TG13GA	mdm-miR171a	0.0221927	undirected
zma-miR167d-3p_4ss10GC11CT12TG13GA	osa-miR529a_L+1_1ss11CT	0.109219	undirected
zma-miR167d-3p_4ss10GC11CT12TG13GA	cme-miR828	0.0739192	undirected
zma-miR167d-3p_4ss10GC11CT12TG13GA	csi-miR2275a-3p_1ss3TC	0.133174	undirected
zma-miR167d-3p_4ss10GC11CT12TG13GA	zma-miR2275b-3p_1ss21CT	0.103991	undirected
zma-miR167d-3p_4ss10GC11CT12TG13GA	aof-miR5139a_L+2	0.104995	undirected
zma-miR167d-3p_4ss10GC11CT12TG13GA	aof-miR5139b_1ss9GC	0.0347775	undirected
zma-miR167d-3p_4ss10GC11CT12TG13GA	gma-miR6300_R+5	0.0354525	undirected
zma-miR167d-3p_4ss10GC11CT12TG13GA	ath-miR8175_L-2	0.0579159	undirected
zma-miR167d-3p_4ss10GC11CT12TG13GA	PC-5p-27117_547	0.232865	undirected
zma-miR167d-3p_4ss10GC11CT12TG13GA	PC-3p-1468_4334	0.182675	undirected
zma-miR167d-3p_4ss10GC11CT12TG13GA	PC-5p-20107_675	0.172983	undirected
zma-miR167d-3p_4ss10GC11CT12TG13GA	PC-3p-486454_34	0.0449553	undirected
zma-miR167d-3p_4ss10GC11CT12TG13GA	PC-5p-3679_2129	0.182974	undirected
zma-miR167d-3p_4ss10GC11CT12TG13GA	PC-3p-1069_5612	0.146213	undirected
osa-miR168a-5p_2ss14AG21CA	vca-miR168b-3p_2ss3CT11AG	0.227449	undirected
osa-miR168a-5p_2ss14AG21CA	bdi-miR169h-3p_1ss19CT	0.0203305	undirected
osa-miR168a-5p_2ss14AG21CA	ptc-MIR169w-p5_2ss10AT21AC	0.0341436	undirected
osa-miR168a-5p_2ss14AG21CA	bdi-miR171c-5p_L+1_2ss2CA12GC	0.112856	undirected
osa-miR168a-5p_2ss14AG21CA	osa-miR390-5p	0.0488102	undirected
osa-miR168a-5p_2ss14AG21CA	csi-miR396a-3p_L+2R-1_1ss15TA	0.0639823	undirected
osa-miR168a-5p_2ss14AG21CA	aof-MIR396a-p3	0.0982503	undirected
osa-miR168a-5p_2ss14AG21CA	osa-miR396a-3p_R+1	0.0851114	undirected
osa-miR168a-5p_2ss14AG21CA	osa-miR156a_R+1_1ss19AT	0.0786303	undirected
osa-miR168a-5p_2ss14AG21CA	miR156ac	0.0810272	undirected
osa-miR168a-5p_2ss14AG21CA	osa-miR156c-3p	0.0256417	undirected
osa-miR168a-5p_2ss14AG21CA	miR156g	0.0337294	undirected
osa-miR168a-5p_2ss14AG21CA	osa-MIR159c-p5_1ss1AT	0.0259643	undirected
osa-miR168a-5p_2ss14AG21CA	aof-MIR164-p5	0.0808736	undirected
osa-miR168a-5p_2ss14AG21CA	osa-miR166b-5p_1ss19GT	0.0967622	undirected
osa-miR168a-5p_2ss14AG21CA	osa-miR166a-3p_R+1	0.0955659	undirected
osa-miR168a-5p_2ss14AG21CA	mtr-miR168c-3p_1ss3CT	0.210409	undirected
osa-miR168a-5p_2ss14AG21CA	vca-miR391-5p_2ss1TA21GT	0.0910526	undirected
osa-miR168a-5p_2ss14AG21CA	aof-miR5139b_L-3	0.0816069	undirected
osa-miR168a-5p_2ss14AG21CA	aof-miR5139b_L-3_1ss9GC	0.0739457	undirected
osa-miR168a-5p_2ss14AG21CA	aof-miR5139b_L-2_1ss3CA	0.0480527	undirected
osa-miR168a-5p_2ss14AG21CA	ppe-MIR6295-p3_2ss5GC17TC	0.0244572	undirected
osa-miR168a-5p_2ss14AG21CA	csi-miR159a-5p_1ss21GA	0.126621	undirected
osa-miR168a-5p_2ss14AG21CA	mtr-miR166a_R+4	0.0615708	undirected
osa-miR168a-5p_2ss14AG21CA	aly-miR167a-5p_L+2	0.079579	undirected
osa-miR168a-5p_2ss14AG21CA	ata-miR171c-5p_2ss3GA12CA	0.13324	undirected
osa-miR168a-5p_2ss14AG21CA	osa-miR171i-5p	0.0276538	undirected
osa-miR168a-5p_2ss14AG21CA	mdm-miR408b	0.0227553	undirected
osa-miR168a-5p_2ss14AG21CA	mdm-miR482c	0.0228649	undirected
osa-miR168a-5p_2ss14AG21CA	mdm-miR2118a	0.0220071	undirected
osa-miR168a-5p_2ss14AG21CA	aof-miR5139a_L+2	0.0696504	undirected
osa-miR168a-5p_2ss14AG21CA	gma-miR6300_R+5	0.0244868	undirected
osa-miR168a-5p_2ss14AG21CA	ath-miR8175_L-2	0.0366563	undirected
osa-miR168a-5p_2ss14AG21CA	mdm-miR10986	0.0251454	undirected
osa-miR168a-5p_2ss14AG21CA	PC-5p-27117_547	0.118822	undirected
osa-miR168a-5p_2ss14AG21CA	PC-3p-1468_4334	0.137669	undirected
osa-miR168a-5p_2ss14AG21CA	PC-5p-20107_675	0.065655	undirected
osa-miR168a-5p_2ss14AG21CA	PC-5p-3679_2129	0.137958	undirected
osa-miR168a-5p_2ss14AG21CA	PC-3p-1069_5612	0.0988554	undirected
vca-miR168b-3p_2ss3CT11AG	bdi-miR169h-3p_1ss19CT	0.0991732	undirected
vca-miR168b-3p_2ss3CT11AG	osa-MIR169m-p5_2ss10AT20TC	0.0675872	undirected
vca-miR168b-3p_2ss3CT11AG	ptc-MIR169af-p3_1ss6GT	0.0944224	undirected
vca-miR168b-3p_2ss3CT11AG	ptc-MIR169w-p5_2ss10AT21AC	0.120862	undirected
vca-miR168b-3p_2ss3CT11AG	ptc-miR169ac_2ss10AT11CT	0.0868645	undirected
vca-miR168b-3p_2ss3CT11AG	bdi-miR171c-5p_L+1_2ss2CA12GC	0.271319	undirected
vca-miR168b-3p_2ss3CT11AG	osa-miR171b	0.0488498	undirected
vca-miR168b-3p_2ss3CT11AG	osa-miR390-5p	0.138416	undirected
vca-miR168b-3p_2ss3CT11AG	bdi-miR390a-3p_2ss17CT19CT	0.0600389	undirected
vca-miR168b-3p_2ss3CT11AG	ptc-miR393a-3p_1ss8TC	0.0201751	undirected
vca-miR168b-3p_2ss3CT11AG	osa-miR394	0.0227244	undirected
vca-miR168b-3p_2ss3CT11AG	csi-miR396a-3p_L+2R-1_1ss15TA	0.197785	undirected
vca-miR168b-3p_2ss3CT11AG	aof-MIR396a-p3	0.262433	undirected
vca-miR168b-3p_2ss3CT11AG	osa-miR396a-3p_R+1	0.211141	undirected
vca-miR168b-3p_2ss3CT11AG	osa-MIR444a-p5_2ss5GA18TC	0.022865	undirected
vca-miR168b-3p_2ss3CT11AG	osa-miR156a_R+1_1ss19AT	0.242953	undirected
vca-miR168b-3p_2ss3CT11AG	osa-MIR156c-p5_1ss17AT	0.0637367	undirected
vca-miR168b-3p_2ss3CT11AG	miR156ac	0.20698	undirected
vca-miR168b-3p_2ss3CT11AG	osa-miR156c-3p	0.0974104	undirected
vca-miR168b-3p_2ss3CT11AG	miR156g	0.102558	undirected
vca-miR168b-3p_2ss3CT11AG	osa-MIR159c-p5_1ss1AT	0.103236	undirected
vca-miR168b-3p_2ss3CT11AG	osa-miR160a-5p_R-1_1ss15TA	0.0232504	undirected
vca-miR168b-3p_2ss3CT11AG	aof-MIR164-p5	0.255888	undirected
vca-miR168b-3p_2ss3CT11AG	osa-miR166b-5p_1ss19GT	0.204794	undirected
vca-miR168b-3p_2ss3CT11AG	osa-miR166a-3p_R+1	0.239088	undirected
vca-miR168b-3p_2ss3CT11AG	mtr-miR168c-3p_1ss3CT	0.297274	undirected
vca-miR168b-3p_2ss3CT11AG	osa-miR319a-3p.2-3p_L-1R+2_1ss14TA	0.0340148	undirected
vca-miR168b-3p_2ss3CT11AG	vca-miR391-5p_2ss1TA21GT	0.204579	undirected
vca-miR168b-3p_2ss3CT11AG	osa-miR408-5p_R-1_1ss1CA	0.0224029	undirected
vca-miR168b-3p_2ss3CT11AG	vvi-miR3630-3p_L-2_1ss21AG	0.0225634	undirected
vca-miR168b-3p_2ss3CT11AG	aof-miR5139b_L-3	0.201261	undirected
vca-miR168b-3p_2ss3CT11AG	aof-miR5139b_L-3_1ss9GC	0.1891	undirected
vca-miR168b-3p_2ss3CT11AG	aof-miR5139a_L-1_1ss8GC	0.0710282	undirected
vca-miR168b-3p_2ss3CT11AG	aof-miR5139b_L-2_1ss3CA	0.136214	undirected
vca-miR168b-3p_2ss3CT11AG	ppe-MIR6295-p3_2ss5GC17TC	0.106774	undirected
vca-miR168b-3p_2ss3CT11AG	gra-MIR8708-p5_2ss4GA18AG	0.0233297	undirected
vca-miR168b-3p_2ss3CT11AG	csi-miR159a-5p_1ss21GA	0.296161	undirected
vca-miR168b-3p_2ss3CT11AG	vca-miR159-3p_L+2	0.0217839	undirected
vca-miR168b-3p_2ss3CT11AG	bdi-miR162	0.0274944	undirected
vca-miR168b-3p_2ss3CT11AG	mtr-miR166a_R+4	0.171068	undirected
vca-miR168b-3p_2ss3CT11AG	aly-miR167a-5p_L+2	0.0223189	undirected
vca-miR168b-3p_2ss3CT11AG	aly-miR171a-3p_L-3R+3	0.0332851	undirected
vca-miR168b-3p_2ss3CT11AG	ata-miR171c-5p_2ss3GA12CA	0.291337	undirected
vca-miR168b-3p_2ss3CT11AG	osa-miR171i-5p	0.106025	undirected
vca-miR168b-3p_2ss3CT11AG	mdm-miR171a	0.0506861	undirected
vca-miR168b-3p_2ss3CT11AG	csi-miR172d-5p	0.0203896	undirected
vca-miR168b-3p_2ss3CT11AG	ptc-miR390a_R+2	0.0526149	undirected
vca-miR168b-3p_2ss3CT11AG	osa-miR529a_L+1_1ss11CT	0.123949	undirected
vca-miR168b-3p_2ss3CT11AG	osa-miR529b	0.0548441	undirected
vca-miR168b-3p_2ss3CT11AG	cme-miR828	0.0321595	undirected
vca-miR168b-3p_2ss3CT11AG	osa-miR1882e-3p	0.031663	undirected
vca-miR168b-3p_2ss3CT11AG	csi-miR2275a-3p_1ss3TC	0.0604505	undirected
vca-miR168b-3p_2ss3CT11AG	zma-miR2275b-3p_1ss21CT	0.0470365	undirected
vca-miR168b-3p_2ss3CT11AG	aof-miR5139a_L+2	0.174771	undirected
vca-miR168b-3p_2ss3CT11AG	osa-miR5179_R+2	0.0345055	undirected
vca-miR168b-3p_2ss3CT11AG	gma-miR6300_R+5	0.0974822	undirected
vca-miR168b-3p_2ss3CT11AG	ath-miR8175_L-2	0.117258	undirected
vca-miR168b-3p_2ss3CT11AG	PC-5p-27117_547	0.2804	undirected
vca-miR168b-3p_2ss3CT11AG	PC-3p-1468_4334	0.317222	undirected
vca-miR168b-3p_2ss3CT11AG	PC-5p-20107_675	0.206431	undirected
vca-miR168b-3p_2ss3CT11AG	PC-3p-486454_34	0.0736891	undirected
vca-miR168b-3p_2ss3CT11AG	PC-5p-3679_2129	0.299916	undirected
vca-miR168b-3p_2ss3CT11AG	PC-3p-1069_5612	0.262811	undirected
osa-miR168a-5p_3ss1TN14AG21CA	osa-MIR5540-p3_2ss8CT18CA	0.0220882	undirected
osa-miR168a-5p_3ss1TN14AG21CA	osa-miR159f_1ss1CT	0.0757694	undirected
osa-miR168a-5p_3ss1TN14AG21CA	ptc-MIR169ag-p3_2ss5CA18TC	0.0339187	undirected
osa-miR168a-5p_3ss1TN14AG21CA	egu-MIR172d-p3_2ss12TC18AC	0.0351049	undirected
osa-miR168a-5p_3ss1TN14AG21CA	egu-MIR172d-p5_1ss18CT	0.0302525	undirected
osa-miR168a-5p_3ss1TN14AG21CA	egu-MIR172d-p3_2ss17TC18TA	0.0341108	undirected
osa-miR168a-5p_3ss1TN14AG21CA	vvi-miR3630-3p_L-1_2ss2TA22CT	0.0280104	undirected
osa-miR168a-5p_3ss1TN14AG21CA	osa-miR5083_L+2R-1	0.0415326	undirected
osa-miR168a-5p_3ss1TN14AG21CA	osa-MIR5083-p5_2ss18TC19GT	0.0321744	undirected
osa-miR168a-5p_3ss1TN14AG21CA	osa-MIR5083-p3_2ss19TC20GT	0.0379487	undirected
osa-miR168a-5p_3ss1TN14AG21CA	tae-MIR9679-p3_2ss8GA18CA	0.0299777	undirected
osa-miR168a-5p_3ss1TN14AG21CA	mdm-miR403a	0.0539489	undirected
osa-miR168a-5p_3ss1TN14AG21CA	mdm-miR408b	0.0603418	undirected
osa-miR168a-5p_3ss1TN14AG21CA	mdm-miR482c	0.0583866	undirected
osa-miR168a-5p_3ss1TN14AG21CA	mdm-miR2118a	0.0522529	undirected
osa-miR168a-5p_3ss1TN14AG21CA	bra-miR5654a	0.0354402	undirected
osa-miR168a-5p_3ss1TN14AG21CA	mdm-miR10986	0.0631623	undirected
osa-miR168a-5p_3ss1TN14AG21CA	PC-3p-67_108977	0.0238481	undirected
osa-miR169h_2ss10AT20TC	osa-MIR169m-p5_2ss10AT20TC	0.0271666	undirected
osa-miR169h_2ss10AT20TC	csi-miR396a-3p_L+2R-1_1ss15TA	0.03874	undirected
osa-miR169h_2ss10AT20TC	osa-MIR156c-p5_1ss17AT	0.0213739	undirected
osa-miR169h_2ss10AT20TC	bdi-MIR319a-p5	0.0493138	undirected
osa-miR169h_2ss10AT20TC	osa-miR319a-3p.2-3p_L-1R+2_1ss14TA	0.0961925	undirected
osa-miR169h_2ss10AT20TC	osa-miR319a-3p.2-3p_R+1_1ss14TA	0.0493138	undirected
osa-miR169h_2ss10AT20TC	vca-miR391-5p_2ss1TA21GT	0.0285695	undirected
osa-miR169h_2ss10AT20TC	osa-miR529a_L+1_1ss11CT	0.0268074	undirected
osa-miR169h_2ss10AT20TC	cme-miR828	0.072299	undirected
osa-miR169h_2ss10AT20TC	csi-miR2275a-3p_1ss3TC	0.101417	undirected
osa-miR169h_2ss10AT20TC	zma-miR2275b-3p_1ss21CT	0.0623385	undirected
osa-miR169h_2ss10AT20TC	aof-miR5139b_1ss9GC	0.0246284	undirected
osa-miR169h_2ss10AT20TC	PC-5p-20107_675	0.0387973	undirected
bdi-miR169h-3p_1ss19CT	bdi-miR171c-5p_L+1_2ss2CA12GC	0.0799973	undirected
bdi-miR169h-3p_1ss19CT	osa-miR390-5p	0.0449224	undirected
bdi-miR169h-3p_1ss19CT	bdi-miR390a-3p_2ss17CT19CT	0.060143	undirected
bdi-miR169h-3p_1ss19CT	aof-MIR396a-p3	0.0891652	undirected
bdi-miR169h-3p_1ss19CT	osa-miR396a-3p_R+1	0.0525116	undirected
bdi-miR169h-3p_1ss19CT	osa-MIR444a-p5_2ss5GA18TC	0.0323565	undirected
bdi-miR169h-3p_1ss19CT	osa-miR156a_R+1_1ss19AT	0.0803308	undirected
bdi-miR169h-3p_1ss19CT	miR156ac	0.100479	undirected
bdi-miR169h-3p_1ss19CT	osa-miR156c-3p	0.1091	undirected
bdi-miR169h-3p_1ss19CT	miR156g	0.10327	undirected
bdi-miR169h-3p_1ss19CT	aof-miR156a_2ss19AT20CT	0.0703504	undirected
bdi-miR169h-3p_1ss19CT	aof-MIR164-p5	0.162374	undirected
bdi-miR169h-3p_1ss19CT	osa-miR166b-5p_1ss19GT	0.147712	undirected
bdi-miR169h-3p_1ss19CT	osa-miR166a-3p_R+1	0.0739087	undirected
bdi-miR169h-3p_1ss19CT	mtr-miR168c-3p_1ss3CT	0.0788982	undirected
bdi-miR169h-3p_1ss19CT	aof-miR393a	0.104082	undirected
bdi-miR169h-3p_1ss19CT	osa-miR408-5p_R-1_1ss1CA	0.112913	undirected
bdi-miR169h-3p_1ss19CT	osa-miR408-5p_L-1R-1	0.0333453	undirected
bdi-miR169h-3p_1ss19CT	mes-MIR477a-p5_2ss4GT23TA	0.085504	undirected
bdi-miR169h-3p_1ss19CT	fve-miR1511	0.139069	undirected
bdi-miR169h-3p_1ss19CT	aof-miR5139b_L-3	0.0328878	undirected
bdi-miR169h-3p_1ss19CT	aof-miR5139b_L-3_1ss9GC	0.030791	undirected
bdi-miR169h-3p_1ss19CT	aof-miR5139b_L-2_1ss3CA	0.0415824	undirected
bdi-miR169h-3p_1ss19CT	ppe-MIR6295-p3_2ss5GA17TC	0.0238705	undirected
bdi-miR169h-3p_1ss19CT	ath-MIR8166-p3_2ss5AC18GC	0.0265332	undirected
bdi-miR169h-3p_1ss19CT	csi-miR159a-5p_1ss21GA	0.11631	undirected
bdi-miR169h-3p_1ss19CT	mtr-miR166a_R+4	0.0378765	undirected
bdi-miR169h-3p_1ss19CT	ata-miR171c-5p_2ss3GA12CA	0.0326484	undirected
bdi-miR169h-3p_1ss19CT	csi-miR482d-5p_1ss4TC	0.0950778	undirected
bdi-miR169h-3p_1ss19CT	bdi-miR529-5p_L+1R-1_1ss21CT	0.0947441	undirected
bdi-miR169h-3p_1ss19CT	osa-miR529b	0.167822	undirected
bdi-miR169h-3p_1ss19CT	csi-miR3954_L+1	0.0829306	undirected
bdi-miR169h-3p_1ss19CT	aof-miR5139a_L+2	0.0337957	undirected
bdi-miR169h-3p_1ss19CT	PC-5p-27117_547	0.0784385	undirected
bdi-miR169h-3p_1ss19CT	PC-3p-1468_4334	0.128978	undirected
bdi-miR169h-3p_1ss19CT	PC-5p-20107_675	0.0225833	undirected
bdi-miR169h-3p_1ss19CT	PC-5p-3679_2129	0.0793043	undirected
bdi-miR169h-3p_1ss19CT	PC-3p-1069_5612	0.15766	undirected
osa-MIR169m-p5_2ss10AT20TC	ptc-MIR169w-p5_2ss10AT21AC	0.0250413	undirected
osa-MIR169m-p5_2ss10AT20TC	bdi-miR171c-5p_L+1_2ss2CA12GC	0.0316594	undirected
osa-MIR169m-p5_2ss10AT20TC	csi-miR396a-3p_L+2R-1_1ss15TA	0.0976857	undirected
osa-MIR169m-p5_2ss10AT20TC	aof-MIR396a-p3	0.0235646	undirected
osa-MIR169m-p5_2ss10AT20TC	miR156ac	0.0268145	undirected
osa-MIR169m-p5_2ss10AT20TC	osa-miR166b-5p_1ss19GT	0.0237303	undirected
osa-MIR169m-p5_2ss10AT20TC	osa-miR166a-3p_R+1	0.0269642	undirected
osa-MIR169m-p5_2ss10AT20TC	mtr-miR168c-3p_1ss3CT	0.0343259	undirected
osa-MIR169m-p5_2ss10AT20TC	bdi-MIR319a-p5	0.128752	undirected
osa-MIR169m-p5_2ss10AT20TC	osa-miR319a-3p.2-3p_L-1R+2_1ss14TA	0.185877	undirected
osa-MIR169m-p5_2ss10AT20TC	osa-miR319a-3p.2-3p_R+1_1ss14TA	0.128752	undirected
osa-MIR169m-p5_2ss10AT20TC	vca-miR391-5p_2ss1TA21GT	0.0777029	undirected
osa-MIR169m-p5_2ss10AT20TC	aof-miR5139b_L-3	0.0295189	undirected
osa-MIR169m-p5_2ss10AT20TC	aof-miR5139b_L-3_1ss9GC	0.055985	undirected
osa-MIR169m-p5_2ss10AT20TC	ghr-MIR7503-p5_2ss13TA18TG	0.021704	undirected
osa-MIR169m-p5_2ss10AT20TC	csi-miR159a-5p_1ss21GA	0.040352	undirected
osa-MIR169m-p5_2ss10AT20TC	mtr-miR166a_R+4	0.020128	undirected
osa-MIR169m-p5_2ss10AT20TC	mdm-miR319a_2ss14AT21TA	0.0340377	undirected
osa-MIR169m-p5_2ss10AT20TC	osa-miR319a-3p.2-3p_R+1	0.0340377	undirected
osa-MIR169m-p5_2ss10AT20TC	osa-miR529a_L+1_1ss11CT	0.129451	undirected
osa-MIR169m-p5_2ss10AT20TC	cme-miR828	0.141387	undirected
osa-MIR169m-p5_2ss10AT20TC	csi-miR2275a-3p_1ss3TC	0.108795	undirected
osa-MIR169m-p5_2ss10AT20TC	zma-miR2275b-3p_1ss21CT	0.0960749	undirected
osa-MIR169m-p5_2ss10AT20TC	aof-miR5139b_1ss9GC	0.0533288	undirected
osa-MIR169m-p5_2ss10AT20TC	PC-5p-27117_547	0.0686925	undirected
osa-MIR169m-p5_2ss10AT20TC	PC-3p-1468_4334	0.0614908	undirected
osa-MIR169m-p5_2ss10AT20TC	PC-5p-20107_675	0.184789	undirected
osa-MIR169m-p5_2ss10AT20TC	PC-3p-486454_34	0.0593309	undirected
osa-MIR169m-p5_2ss10AT20TC	PC-5p-3679_2129	0.060244	undirected
osa-MIR169m-p5_2ss10AT20TC	PC-3p-1069_5612	0.0353265	undirected
ptc-MIR169af-p3_1ss6GT	ptc-miR169ac_2ss10AT11CT	0.0489133	undirected
ptc-MIR169af-p3_1ss6GT	bdi-miR171c-5p_L+1_2ss2CA12GC	0.0691334	undirected
ptc-MIR169af-p3_1ss6GT	osa-miR390-5p	0.0607604	undirected
ptc-MIR169af-p3_1ss6GT	bdi-miR390a-3p_2ss17CT19CT	0.0483412	undirected
ptc-MIR169af-p3_1ss6GT	csi-miR396a-3p_L+2R-1_1ss15TA	0.19883	undirected
ptc-MIR169af-p3_1ss6GT	aof-MIR396a-p3	0.0868258	undirected
ptc-MIR169af-p3_1ss6GT	osa-miR396a-3p_R+1	0.063792	undirected
ptc-MIR169af-p3_1ss6GT	osa-miR156a_R+1_1ss19AT	0.0267687	undirected
ptc-MIR169af-p3_1ss6GT	osa-MIR156c-p5_1ss17AT	0.0585924	undirected
ptc-MIR169af-p3_1ss6GT	miR156ac	0.100021	undirected
ptc-MIR169af-p3_1ss6GT	osa-miR156c-3p	0.0343383	undirected
ptc-MIR169af-p3_1ss6GT	miR156g	0.0385012	undirected
ptc-MIR169af-p3_1ss6GT	osa-miR166b-5p_1ss19GT	0.0503875	undirected
ptc-MIR169af-p3_1ss6GT	osa-miR166a-3p_R+1	0.078119	undirected
ptc-MIR169af-p3_1ss6GT	mtr-miR168c-3p_1ss3CT	0.0625067	undirected
ptc-MIR169af-p3_1ss6GT	osa-miR319a-3p.2-3p_L-1R+2_1ss14TA	0.0345218	undirected
ptc-MIR169af-p3_1ss6GT	vca-miR391-5p_2ss1TA21GT	0.102168	undirected
ptc-MIR169af-p3_1ss6GT	aof-miR5139b_L-3	0.0650389	undirected
ptc-MIR169af-p3_1ss6GT	aof-miR5139b_L-3_1ss9GC	0.0852632	undirected
ptc-MIR169af-p3_1ss6GT	aof-miR5139b_L-2_1ss3CA	0.0551781	undirected
ptc-MIR169af-p3_1ss6GT	csi-miR159a-5p_1ss21GA	0.137415	undirected
ptc-MIR169af-p3_1ss6GT	mtr-miR166a_R+4	0.0494014	undirected
ptc-MIR169af-p3_1ss6GT	ata-miR171c-5p_2ss3GA12CA	0.0254712	undirected
ptc-MIR169af-p3_1ss6GT	bra-miR398-5p_1ss8CT	0.0213163	undirected
ptc-MIR169af-p3_1ss6GT	osa-miR529a_L+1_1ss11CT	0.0416437	undirected
ptc-MIR169af-p3_1ss6GT	cme-miR828	0.0449758	undirected
ptc-MIR169af-p3_1ss6GT	bra-miR1885b	0.0284751	undirected
ptc-MIR169af-p3_1ss6GT	csi-miR2275a-3p_1ss3TC	0.0859712	undirected
ptc-MIR169af-p3_1ss6GT	zma-miR2275b-3p_1ss21CT	0.0458299	undirected
ptc-MIR169af-p3_1ss6GT	aof-miR5139a_L+2	0.0593342	undirected
ptc-MIR169af-p3_1ss6GT	gma-miR6300_R+5	0.0290105	undirected
ptc-MIR169af-p3_1ss6GT	ath-miR8175_L-2	0.0304431	undirected
ptc-MIR169af-p3_1ss6GT	PC-5p-27117_547	0.129763	undirected
ptc-MIR169af-p3_1ss6GT	PC-3p-1468_4334	0.0751409	undirected
ptc-MIR169af-p3_1ss6GT	PC-5p-20107_675	0.0910199	undirected
ptc-MIR169af-p3_1ss6GT	PC-5p-3679_2129	0.0765803	undirected
ptc-MIR169af-p3_1ss6GT	PC-3p-1069_5612	0.0632838	undirected
bdi-miR169h-3p_R+1_1ss19CT	ptc-miR169ac_2ss10AT11CT	0.0516411	undirected
bdi-miR169h-3p_R+1_1ss19CT	bdi-miR390a-3p_2ss17CT19CT	0.124391	undirected
bdi-miR169h-3p_R+1_1ss19CT	osa-miR393a_R+1	0.171539	undirected
bdi-miR169h-3p_R+1_1ss19CT	osa-miR395b_L-1R+1	0.123433	undirected
bdi-miR169h-3p_R+1_1ss19CT	mdm-miR397a_2ss20AG21AT	0.0446053	undirected
bdi-miR169h-3p_R+1_1ss19CT	miR156h	0.469784	undirected
bdi-miR169h-3p_R+1_1ss19CT	zma-miR156a-3p_2ss9CA22TC	0.301422	undirected
bdi-miR169h-3p_R+1_1ss19CT	osa-miR156f-3p_2ss13TC21GC	0.51222	undirected
bdi-miR169h-3p_R+1_1ss19CT	osa-miR156c-3p_1ss21GC	0.51222	undirected
bdi-miR169h-3p_R+1_1ss19CT	osa-MIR156c-p5_1ss17AT	0.0647288	undirected
bdi-miR169h-3p_R+1_1ss19CT	miR156ac	0.0226981	undirected
bdi-miR169h-3p_R+1_1ss19CT	osa-miR156c-3p	0.0506246	undirected
bdi-miR169h-3p_R+1_1ss19CT	miR156g	0.0455613	undirected
bdi-miR169h-3p_R+1_1ss19CT	miR156y	0.154148	undirected
bdi-miR169h-3p_R+1_1ss19CT	miR156a	0.40818	undirected
bdi-miR169h-3p_R+1_1ss19CT	osa-miR156a_1ss9GT	0.464335	undirected
bdi-miR169h-3p_R+1_1ss19CT	aof-MIR166b-p5_2ss6GC17TG	0.0500741	undirected
bdi-miR169h-3p_R+1_1ss19CT	peu-MIR2916-p3_2ss12CT18GC	0.229403	undirected
bdi-miR169h-3p_R+1_1ss19CT	gra-miR167a_L-2R+2	0.489355	undirected
bdi-miR169h-3p_R+1_1ss19CT	bna-MIR169c-p5_2ss12GC17TG	0.0282975	undirected
bdi-miR169h-3p_R+1_1ss19CT	osa-miR171a	0.0324441	undirected
bdi-miR169h-3p_R+1_1ss19CT	miR397a	0.0430088	undirected
bdi-miR169h-3p_R+1_1ss19CT	lus-MIR397b-p3_1ss4AG	0.0412032	undirected
bdi-miR169h-3p_R+1_1ss19CT	osa-miR408-3p_L-1R+1_1ss9CT	0.0648108	undirected
bdi-miR169h-3p_R+1_1ss19CT	osa-MIR444e-p3	0.0423829	undirected
bdi-miR169h-3p_R+1_1ss19CT	tae-MIR1119-p3_2ss11AT17GA	0.10677	undirected
bdi-miR169h-3p_R+1_1ss19CT	osa-MIR2096-p5_2ss6CG17CT	0.169012	undirected
bdi-miR169h-3p_R+1_1ss19CT	mtr-MIR2671b-p3_2ss3TA17CT	0.193241	undirected
bdi-miR169h-3p_R+1_1ss19CT	gma-MIR4995-p5	0.152027	undirected
bdi-miR169h-3p_R+1_1ss19CT	ath-MIR406-p3_2ss4AG18TG	0.0265855	undirected
bdi-miR169h-3p_R+1_1ss19CT	gma-MIR4995-p5_1ss21GA	0.150646	undirected
bdi-miR169h-3p_R+1_1ss19CT	gma-MIR4995-p3_2ss19GA22AC	0.166317	undirected
bdi-miR169h-3p_R+1_1ss19CT	cas-MIR5139-p3_2ss10AG18TC	0.0732153	undirected
bdi-miR169h-3p_R+1_1ss19CT	gma-MIR5368-p5_1ss20TC	0.136172	undirected
bdi-miR169h-3p_R+1_1ss19CT	gma-MIR5368-p3_1ss12CT	0.0853897	undirected
bdi-miR169h-3p_R+1_1ss19CT	gma-MIR5368-p5_2ss20TC21TA	0.12035	undirected
bdi-miR169h-3p_R+1_1ss19CT	gma-MIR5368-p3_2ss12CT20TA	0.0442337	undirected
bdi-miR169h-3p_R+1_1ss19CT	gma-MIR5368-p5_2ss20TC23CT	0.142611	undirected
bdi-miR169h-3p_R+1_1ss19CT	gma-MIR5368-p3_2ss1AT18CA	0.104686	undirected
bdi-miR169h-3p_R+1_1ss19CT	hbr-miR6173_L+1	0.14879	undirected
bdi-miR169h-3p_R+1_1ss19CT	hbr-MIR6173-p3_1ss4CT	0.1229	undirected
bdi-miR169h-3p_R+1_1ss19CT	hbr-MIR6173-p5_2ss23AG24GC	0.157736	undirected
bdi-miR169h-3p_R+1_1ss19CT	lja-MIR7531-p5_2ss11TC17CA	0.022724	undirected
bdi-miR169h-3p_R+1_1ss19CT	ptc-MIR7819-p3_2ss11TC18AC	0.254877	undirected
bdi-miR169h-3p_R+1_1ss19CT	lja-MIR11069-p3_2ss7TG18AT	0.106783	undirected
bdi-miR169h-3p_R+1_1ss19CT	cst-MIR11334-p5_2ss8TG17TC	0.0215554	undirected
bdi-miR169h-3p_R+1_1ss19CT	vca-miR167b-3p	0.151676	undirected
bdi-miR169h-3p_R+1_1ss19CT	zma-miR168a-5p	0.128923	undirected
bdi-miR169h-3p_R+1_1ss19CT	miR169b	0.227513	undirected
bdi-miR169h-3p_R+1_1ss19CT	aof-miR393a_1ss22CT	0.332405	undirected
bdi-miR169h-3p_R+1_1ss19CT	bra-miR398-5p_1ss8CT	0.345745	undirected
bdi-miR169h-3p_R+1_1ss19CT	bra-miR398-3p	0.0497224	undirected
bdi-miR169h-3p_R+1_1ss19CT	ptc-miR398b_1ss15GA	0.0497224	undirected
bdi-miR169h-3p_R+1_1ss19CT	osa-miR444a-3p.2	0.155556	undirected
bdi-miR169h-3p_R+1_1ss19CT	osa-miR1423-5p_L-2R+2	0.186967	undirected
bdi-miR169h-3p_R+1_1ss19CT	osa-miR1423-3p_R+3	0.118785	undirected
bdi-miR169h-3p_R+1_1ss19CT	osa-miR1425-5p	0.188016	undirected
bdi-miR169h-3p_R+1_1ss19CT	osa-miR1861e_L-3R+2	0.0791468	undirected
bdi-miR169h-3p_R+1_1ss19CT	osa-miR1866-5p	0.0943449	undirected
bdi-miR169h-3p_R+1_1ss19CT	osa-miR1866-3p_R+2	0.212541	undirected
bdi-miR169h-3p_R+1_1ss19CT	osa-miR1874-3p	0.134026	undirected
bdi-miR169h-3p_R+1_1ss19CT	osa-miR1876	0.155222	undirected
bdi-miR169h-3p_R+1_1ss19CT	bra-miR1885b	0.0606027	undirected
bdi-miR169h-3p_R+1_1ss19CT	osa-miR5144-5p	0.0587469	undirected
bdi-miR169h-3p_R+1_1ss19CT	sbi-miR5564a_L-2R+1_1ss3GT	0.0903153	undirected
bdi-miR169h-3p_R+1_1ss19CT	PC-5p-383_14983	0.246393	undirected
bdi-miR169h-3p_R+1_1ss19CT	PC-5p-73672_253	0.189454	undirected
bdi-miR169h-3p_R+1_1ss19CT	PC-5p-92499_208	0.0846191	undirected
bdi-miR169h-3p_R+1_1ss19CT	PC-5p-1346059_7	0.0863003	undirected
bdi-miR169h-3p_R+1_1ss19CT	PC-3p-425177_41	0.0887837	undirected
bdi-miR169h-3p_R+1_1ss19CT	PC-3p-284381_66	0.0978136	undirected
ptc-MIR169w-p5_2ss10AT21AC	ptc-miR169ac_2ss10AT11CT	0.0261906	undirected
ptc-MIR169w-p5_2ss10AT21AC	bdi-miR171c-5p_L+1_2ss2CA12GC	0.0398655	undirected
ptc-MIR169w-p5_2ss10AT21AC	csi-miR396a-3p_L+2R-1_1ss15TA	0.0984881	undirected
ptc-MIR169w-p5_2ss10AT21AC	aof-MIR396a-p3	0.028706	undirected
ptc-MIR169w-p5_2ss10AT21AC	osa-miR396a-3p_R+1	0.0232912	undirected
ptc-MIR169w-p5_2ss10AT21AC	osa-miR156a_R+1_1ss19AT	0.0244634	undirected
ptc-MIR169w-p5_2ss10AT21AC	miR156ac	0.0329587	undirected
ptc-MIR169w-p5_2ss10AT21AC	aof-MIR164-p5	0.0331289	undirected
ptc-MIR169w-p5_2ss10AT21AC	osa-miR166b-5p_1ss19GT	0.0303334	undirected
ptc-MIR169w-p5_2ss10AT21AC	osa-miR166a-3p_R+1	0.0300338	undirected
ptc-MIR169w-p5_2ss10AT21AC	mtr-miR168c-3p_1ss3CT	0.0808339	undirected
ptc-MIR169w-p5_2ss10AT21AC	bdi-MIR319a-p5	0.0588284	undirected
ptc-MIR169w-p5_2ss10AT21AC	osa-miR319a-3p.2-3p_L-1R+2_1ss14TA	0.0772219	undirected
ptc-MIR169w-p5_2ss10AT21AC	osa-miR319a-3p.2-3p_R+1_1ss14TA	0.0588284	undirected
ptc-MIR169w-p5_2ss10AT21AC	vca-miR391-5p_2ss1TA21GT	0.119706	undirected
ptc-MIR169w-p5_2ss10AT21AC	aof-miR5139b_L-3	0.0355913	undirected
ptc-MIR169w-p5_2ss10AT21AC	aof-miR5139b_L-3_1ss9GC	0.0499213	undirected
ptc-MIR169w-p5_2ss10AT21AC	csi-miR159a-5p_1ss21GA	0.0548912	undirected
ptc-MIR169w-p5_2ss10AT21AC	ata-miR171c-5p_2ss3GA12CA	0.148711	undirected
ptc-MIR169w-p5_2ss10AT21AC	osa-miR529a_L+1_1ss11CT	0.0837217	undirected
ptc-MIR169w-p5_2ss10AT21AC	cme-miR828	0.0499221	undirected
ptc-MIR169w-p5_2ss10AT21AC	csi-miR2275a-3p_1ss3TC	0.0658545	undirected
ptc-MIR169w-p5_2ss10AT21AC	zma-miR2275b-3p_1ss21CT	0.0687181	undirected
ptc-MIR169w-p5_2ss10AT21AC	aof-miR5139a_L+2	0.0233137	undirected
ptc-MIR169w-p5_2ss10AT21AC	PC-5p-27117_547	0.0662365	undirected
ptc-MIR169w-p5_2ss10AT21AC	PC-3p-1468_4334	0.0626753	undirected
ptc-MIR169w-p5_2ss10AT21AC	PC-5p-20107_675	0.0996393	undirected
ptc-MIR169w-p5_2ss10AT21AC	PC-3p-486454_34	0.020095	undirected
ptc-MIR169w-p5_2ss10AT21AC	PC-5p-3679_2129	0.0775467	undirected
ptc-MIR169w-p5_2ss10AT21AC	PC-3p-1069_5612	0.036376	undirected
ptc-miR169ac_2ss10AT11CT	bdi-miR171c-5p_L+1_2ss2CA12GC	0.067265	undirected
ptc-miR169ac_2ss10AT11CT	osa-miR171b	0.0297673	undirected
ptc-miR169ac_2ss10AT11CT	osa-miR390-5p	0.0707703	undirected
ptc-miR169ac_2ss10AT11CT	bdi-miR390a-3p_2ss17CT19CT	0.17515	undirected
ptc-miR169ac_2ss10AT11CT	osa-miR393a_R+1	0.0979698	undirected
ptc-miR169ac_2ss10AT11CT	csi-miR396a-3p_L+2R-1_1ss15TA	0.0764482	undirected
ptc-miR169ac_2ss10AT11CT	aof-MIR396a-p3	0.128107	undirected
ptc-miR169ac_2ss10AT11CT	osa-miR396a-3p_R+1	0.0589146	undirected
ptc-miR169ac_2ss10AT11CT	miR156h	0.0545074	undirected
ptc-miR169ac_2ss10AT11CT	zma-miR156a-3p_2ss9CA22TC	0.0894595	undirected
ptc-miR169ac_2ss10AT11CT	osa-miR156a_R+1_1ss19AT	0.0343065	undirected
ptc-miR169ac_2ss10AT11CT	osa-miR156f-3p_2ss13TC21GC	0.0599965	undirected
ptc-miR169ac_2ss10AT11CT	osa-miR156c-3p_1ss21GC	0.0599965	undirected
ptc-miR169ac_2ss10AT11CT	osa-MIR156c-p5_1ss17AT	0.170437	undirected
ptc-miR169ac_2ss10AT11CT	miR156ac	0.206624	undirected
ptc-miR169ac_2ss10AT11CT	osa-miR156c-3p	0.0951901	undirected
ptc-miR169ac_2ss10AT11CT	miR156g	0.11205	undirected
ptc-miR169ac_2ss10AT11CT	miR156a	0.0593216	undirected
ptc-miR169ac_2ss10AT11CT	osa-miR156a_1ss9GT	0.0487385	undirected
ptc-miR169ac_2ss10AT11CT	osa-MIR159c-p5_1ss1AT	0.0613639	undirected
ptc-miR169ac_2ss10AT11CT	aof-MIR164-p5	0.0265692	undirected
ptc-miR169ac_2ss10AT11CT	osa-miR166b-5p_1ss19GT	0.132767	undirected
ptc-miR169ac_2ss10AT11CT	peu-MIR2916-p3_2ss12CT18GC	0.0286723	undirected
ptc-miR169ac_2ss10AT11CT	osa-miR166a-3p_R+1	0.117523	undirected
ptc-miR169ac_2ss10AT11CT	gra-miR167a_L-2R+2	0.0907351	undirected
ptc-miR169ac_2ss10AT11CT	mtr-miR168c-3p_1ss3CT	0.0849253	undirected
ptc-miR169ac_2ss10AT11CT	vca-miR391-5p_2ss1TA21GT	0.0516861	undirected
ptc-miR169ac_2ss10AT11CT	vvi-miR3630-3p_L-2_1ss21AG	0.0331677	undirected
ptc-miR169ac_2ss10AT11CT	aof-miR5139b_L-3	0.0687302	undirected
ptc-miR169ac_2ss10AT11CT	aof-miR5139b_L-3_1ss9GC	0.0894643	undirected
ptc-miR169ac_2ss10AT11CT	aof-miR5139b_L-2_1ss3CA	0.0863108	undirected
ptc-miR169ac_2ss10AT11CT	ppe-MIR6295-p3_2ss5GC17TC	0.0211522	undirected
ptc-miR169ac_2ss10AT11CT	ptc-MIR7819-p3_2ss11TC18AC	0.0418216	undirected
ptc-miR169ac_2ss10AT11CT	csi-miR159a-5p_1ss21GA	0.199826	undirected
ptc-miR169ac_2ss10AT11CT	mtr-miR166a_R+4	0.0567425	undirected
ptc-miR169ac_2ss10AT11CT	vca-miR167b-3p	0.0451993	undirected
ptc-miR169ac_2ss10AT11CT	zma-miR168a-5p	0.0415035	undirected
ptc-miR169ac_2ss10AT11CT	miR169b	0.0243731	undirected
ptc-miR169ac_2ss10AT11CT	ata-miR171c-5p_2ss3GA12CA	0.0260991	undirected
ptc-miR169ac_2ss10AT11CT	aof-miR393a_1ss22CT	0.0455973	undirected
ptc-miR169ac_2ss10AT11CT	bra-miR398-5p_1ss8CT	0.146363	undirected
ptc-miR169ac_2ss10AT11CT	osa-miR444a-3p.2	0.0306398	undirected
ptc-miR169ac_2ss10AT11CT	osa-miR529a_L+1_1ss11CT	0.021976	undirected
ptc-miR169ac_2ss10AT11CT	osa-miR1423-5p_L-2R+2	0.0381415	undirected
ptc-miR169ac_2ss10AT11CT	osa-miR1425-5p	0.0547344	undirected
ptc-miR169ac_2ss10AT11CT	osa-miR1866-5p	0.0425873	undirected
ptc-miR169ac_2ss10AT11CT	osa-miR1866-3p_R+2	0.0257461	undirected
ptc-miR169ac_2ss10AT11CT	osa-miR1874-3p	0.0420051	undirected
ptc-miR169ac_2ss10AT11CT	osa-miR1876	0.0361257	undirected
ptc-miR169ac_2ss10AT11CT	bra-miR1885b	0.0500724	undirected
ptc-miR169ac_2ss10AT11CT	csi-miR2275a-3p_1ss3TC	0.0440092	undirected
ptc-miR169ac_2ss10AT11CT	zma-miR2275b-3p_1ss21CT	0.0276264	undirected
ptc-miR169ac_2ss10AT11CT	aof-miR5139a_L+2	0.0620712	undirected
ptc-miR169ac_2ss10AT11CT	osa-miR5144-5p	0.0514223	undirected
ptc-miR169ac_2ss10AT11CT	sbi-miR5564a_L-2R+1_1ss3GT	0.0334889	undirected
ptc-miR169ac_2ss10AT11CT	ath-miR8175_L-2	0.0212553	undirected
ptc-miR169ac_2ss10AT11CT	PC-5p-383_14983	0.144207	undirected
ptc-miR169ac_2ss10AT11CT	PC-5p-27117_547	0.141886	undirected
ptc-miR169ac_2ss10AT11CT	PC-3p-1468_4334	0.0964754	undirected
ptc-miR169ac_2ss10AT11CT	PC-5p-73672_253	0.0637359	undirected
ptc-miR169ac_2ss10AT11CT	PC-5p-20107_675	0.0599178	undirected
ptc-miR169ac_2ss10AT11CT	PC-5p-3679_2129	0.0784788	undirected
ptc-miR169ac_2ss10AT11CT	PC-3p-1069_5612	0.123114	undirected
bdi-miR171c-5p_L+1_2ss2CA12GC	osa-miR171b	0.0617565	undirected
bdi-miR171c-5p_L+1_2ss2CA12GC	osa-miR390-5p	0.278931	undirected
bdi-miR171c-5p_L+1_2ss2CA12GC	bdi-miR390a-3p_2ss17CT19CT	0.0848015	undirected
bdi-miR171c-5p_L+1_2ss2CA12GC	ptc-miR393a-3p_1ss8TC	0.0410764	undirected
bdi-miR171c-5p_L+1_2ss2CA12GC	osa-miR394	0.03671	undirected
bdi-miR171c-5p_L+1_2ss2CA12GC	csi-miR396a-3p_L+2R-1_1ss15TA	0.168848	undirected
bdi-miR171c-5p_L+1_2ss2CA12GC	aof-MIR396a-p3	0.378305	undirected
bdi-miR171c-5p_L+1_2ss2CA12GC	osa-miR396a-3p_R+1	0.34558	undirected
bdi-miR171c-5p_L+1_2ss2CA12GC	osa-MIR444a-p5_2ss5GA18TC	0.057317	undirected
bdi-miR171c-5p_L+1_2ss2CA12GC	osa-miR156a_R+1_1ss19AT	0.342283	undirected
bdi-miR171c-5p_L+1_2ss2CA12GC	osa-MIR156c-p5_1ss17AT	0.0496324	undirected
bdi-miR171c-5p_L+1_2ss2CA12GC	miR156ac	0.217916	undirected
bdi-miR171c-5p_L+1_2ss2CA12GC	osa-miR156c-3p	0.14175	undirected
bdi-miR171c-5p_L+1_2ss2CA12GC	miR156g	0.152221	undirected
bdi-miR171c-5p_L+1_2ss2CA12GC	osa-MIR159c-p5_1ss1AT	0.0708448	undirected
bdi-miR171c-5p_L+1_2ss2CA12GC	osa-miR160a-5p_R-1_1ss15TA	0.0272494	undirected
bdi-miR171c-5p_L+1_2ss2CA12GC	aof-MIR164-p5	0.217623	undirected
bdi-miR171c-5p_L+1_2ss2CA12GC	osa-miR166b-5p_1ss19GT	0.204712	undirected
bdi-miR171c-5p_L+1_2ss2CA12GC	osa-miR166a-3p_R+1	0.333644	undirected
bdi-miR171c-5p_L+1_2ss2CA12GC	mtr-miR168c-3p_1ss3CT	0.205836	undirected
bdi-miR171c-5p_L+1_2ss2CA12GC	vca-miR391-5p_2ss1TA21GT	0.114867	undirected
bdi-miR171c-5p_L+1_2ss2CA12GC	osa-miR408-5p_R-1_1ss1CA	0.0225889	undirected
bdi-miR171c-5p_L+1_2ss2CA12GC	aof-miR5139b_L-3	0.290701	undirected
bdi-miR171c-5p_L+1_2ss2CA12GC	aof-miR5139b_L-3_1ss9GC	0.252855	undirected
bdi-miR171c-5p_L+1_2ss2CA12GC	aof-miR5139a_L-1_1ss8GC	0.112555	undirected
bdi-miR171c-5p_L+1_2ss2CA12GC	aof-miR5139b_L-2_1ss3CA	0.263164	undirected
bdi-miR171c-5p_L+1_2ss2CA12GC	ppe-MIR6295-p3_2ss5GC17TC	0.232392	undirected
bdi-miR171c-5p_L+1_2ss2CA12GC	csi-miR159a-5p_1ss21GA	0.311698	undirected
bdi-miR171c-5p_L+1_2ss2CA12GC	vca-miR159-3p_L+2	0.0360129	undirected
bdi-miR171c-5p_L+1_2ss2CA12GC	bdi-miR162	0.0218554	undirected
bdi-miR171c-5p_L+1_2ss2CA12GC	mtr-miR166a_R+4	0.315228	undirected
bdi-miR171c-5p_L+1_2ss2CA12GC	vca-miR167b-3p	0.0216092	undirected
bdi-miR171c-5p_L+1_2ss2CA12GC	aly-miR171a-3p_L-3R+3	0.0552615	undirected
bdi-miR171c-5p_L+1_2ss2CA12GC	ata-miR171c-5p_2ss3GA12CA	0.152957	undirected
bdi-miR171c-5p_L+1_2ss2CA12GC	osa-miR171i-5p	0.271304	undirected
bdi-miR171c-5p_L+1_2ss2CA12GC	mdm-miR171a	0.0750783	undirected
bdi-miR171c-5p_L+1_2ss2CA12GC	csi-miR172d-5p	0.0827334	undirected
bdi-miR171c-5p_L+1_2ss2CA12GC	ptc-miR390a_R+2	0.170532	undirected
bdi-miR171c-5p_L+1_2ss2CA12GC	osa-miR529a_L+1_1ss11CT	0.0769045	undirected
bdi-miR171c-5p_L+1_2ss2CA12GC	osa-miR529b	0.0485662	undirected
bdi-miR171c-5p_L+1_2ss2CA12GC	bdi-miR1432_L-1	0.039089	undirected
bdi-miR171c-5p_L+1_2ss2CA12GC	osa-miR1882e-3p	0.0725471	undirected
bdi-miR171c-5p_L+1_2ss2CA12GC	csi-miR2275a-3p_1ss3TC	0.0226423	undirected
bdi-miR171c-5p_L+1_2ss2CA12GC	aof-miR5139a_L+2	0.284478	undirected
bdi-miR171c-5p_L+1_2ss2CA12GC	osa-miR5179_R+2	0.0885396	undirected
bdi-miR171c-5p_L+1_2ss2CA12GC	gma-miR6300_R+5	0.263406	undirected
bdi-miR171c-5p_L+1_2ss2CA12GC	ath-miR8175_L-2	0.217984	undirected
bdi-miR171c-5p_L+1_2ss2CA12GC	PC-5p-27117_547	0.275109	undirected
bdi-miR171c-5p_L+1_2ss2CA12GC	PC-3p-1468_4334	0.322637	undirected
bdi-miR171c-5p_L+1_2ss2CA12GC	PC-3p-195439_100	0.0327357	undirected
bdi-miR171c-5p_L+1_2ss2CA12GC	PC-5p-20107_675	0.171093	undirected
bdi-miR171c-5p_L+1_2ss2CA12GC	PC-3p-486454_34	0.0533668	undirected
bdi-miR171c-5p_L+1_2ss2CA12GC	PC-5p-3679_2129	0.323839	undirected
bdi-miR171c-5p_L+1_2ss2CA12GC	PC-3p-1069_5612	0.277691	undirected
bdi-miR171c-5p_L+1_2ss2CA12GC	PC-5p-811540_17	0.0296833	undirected
osa-miR171b	osa-miR390-5p	0.0657197	undirected
osa-miR171b	bdi-miR390a-3p_2ss17CT19CT	0.0736328	undirected
osa-miR171b	osa-miR394	0.0568358	undirected
osa-miR171b	csi-miR396a-3p_L+2R-1_1ss15TA	0.0230354	undirected
osa-miR171b	aof-MIR396a-p3	0.106484	undirected
osa-miR171b	osa-miR396a-3p_R+1	0.057099	undirected
osa-miR171b	mdm-miR397a_2ss20AG21AT	0.0216301	undirected
osa-miR171b	zma-miR156a-3p_2ss9CA22TC	0.0211407	undirected
osa-miR171b	osa-miR156a_R+1_1ss19AT	0.0302334	undirected
osa-miR171b	osa-MIR156c-p5_1ss17AT	0.0290205	undirected
osa-miR171b	miR156ac	0.113984	undirected
osa-miR171b	osa-miR156c-3p	0.0686163	undirected
osa-miR171b	miR156g	0.0770451	undirected
osa-miR171b	aof-MIR164-p5	0.0247883	undirected
osa-miR171b	osa-miR166b-5p_1ss19GT	0.110281	undirected
osa-miR171b	osa-miR166a-3p_R+1	0.0882762	undirected
osa-miR171b	mtr-miR168c-3p_1ss3CT	0.0465239	undirected
osa-miR171b	miR397a	0.0237388	undirected
osa-miR171b	lus-MIR397b-p3_1ss4AG	0.0235072	undirected
osa-miR171b	aof-miR5139b_L-3	0.0489251	undirected
osa-miR171b	aof-miR5139b_L-3_1ss9GC	0.0510748	undirected
osa-miR171b	aof-miR5139b_L-2_1ss3CA	0.0685703	undirected
osa-miR171b	csi-miR159a-5p_1ss21GA	0.124459	undirected
osa-miR171b	vca-miR159-3p_L+2	0.0982315	undirected
osa-miR171b	mtr-miR166a_R+4	0.0525348	undirected
osa-miR171b	vca-miR167b-3p	0.0405308	undirected
osa-miR171b	bra-miR398-5p_1ss8CT	0.0237375	undirected
osa-miR171b	bra-miR398-3p	0.023613	undirected
osa-miR171b	ptc-miR398b_1ss15GA	0.023613	undirected
osa-miR171b	osa-miR529b	0.0238323	undirected
osa-miR171b	aof-miR5139a_L+2	0.0479959	undirected
osa-miR171b	PC-5p-27117_547	0.0767185	undirected
osa-miR171b	PC-3p-1468_4334	0.0689887	undirected
osa-miR171b	PC-5p-20107_675	0.0220804	undirected
osa-miR171b	PC-5p-3679_2129	0.0505067	undirected
osa-miR171b	PC-3p-1069_5612	0.0991186	undirected
osa-miR390-5p	bdi-miR390a-3p_2ss17CT19CT	0.142483	undirected
osa-miR390-5p	ptc-miR393a-3p_1ss8TC	0.0590002	undirected
osa-miR390-5p	osa-miR394	0.0468148	undirected
osa-miR390-5p	csi-miR396a-3p_L+2R-1_1ss15TA	0.114668	undirected
osa-miR390-5p	aof-MIR396a-p3	0.463538	undirected
osa-miR390-5p	osa-miR396a-3p_R+1	0.38322	undirected
osa-miR390-5p	osa-MIR444a-p5_2ss5GA18TC	0.0749964	undirected
osa-miR390-5p	osa-miR156a_R+1_1ss19AT	0.215455	undirected
osa-miR390-5p	osa-MIR156c-p5_1ss17AT	0.0513857	undirected
osa-miR390-5p	miR156ac	0.256934	undirected
osa-miR390-5p	osa-miR156c-3p	0.204214	undirected
osa-miR390-5p	miR156g	0.224123	undirected
osa-miR390-5p	osa-MIR159c-p5_1ss1AT	0.0525155	undirected
osa-miR390-5p	osa-miR160a-5p_R-1_1ss15TA	0.0351079	undirected
osa-miR390-5p	aof-MIR164-p5	0.0814868	undirected
osa-miR390-5p	osa-miR166b-5p_1ss19GT	0.164523	undirected
osa-miR390-5p	osa-miR166a-3p_R+1	0.405357	undirected
osa-miR390-5p	mtr-miR168c-3p_1ss3CT	0.114827	undirected
osa-miR390-5p	vca-miR391-5p_2ss1TA21GT	0.0550072	undirected
osa-miR390-5p	aof-miR5139b_L-3	0.337057	undirected
osa-miR390-5p	aof-miR5139b_L-3_1ss9GC	0.253764	undirected
osa-miR390-5p	aof-miR5139a_L-1_1ss8GC	0.100756	undirected
osa-miR390-5p	aof-miR5139b_L-2_1ss3CA	0.352417	undirected
osa-miR390-5p	ppe-MIR6295-p3_2ss5GC17TC	0.305032	undirected
osa-miR390-5p	csi-miR159a-5p_1ss21GA	0.323477	undirected
osa-miR390-5p	vca-miR159-3p_L+2	0.0422027	undirected
osa-miR390-5p	bdi-miR162	0.0317885	undirected
osa-miR390-5p	mtr-miR166a_R+4	0.324244	undirected
osa-miR390-5p	vca-miR167b-3p	0.0453288	undirected
osa-miR390-5p	aly-miR171a-3p_L-3R+3	0.0483792	undirected
osa-miR390-5p	ata-miR171c-5p_2ss3GA12CA	0.0540144	undirected
osa-miR390-5p	osa-miR171i-5p	0.256935	undirected
osa-miR390-5p	mdm-miR171a	0.0553623	undirected
osa-miR390-5p	csi-miR172d-5p	0.0645535	undirected
osa-miR390-5p	ptc-miR390a_R+2	0.189316	undirected
osa-miR390-5p	osa-miR529a_L+1_1ss11CT	0.0363447	undirected
osa-miR390-5p	osa-miR529b	0.0259689	undirected
osa-miR390-5p	bdi-miR1432_L-1	0.0481436	undirected
osa-miR390-5p	osa-miR1882e-3p	0.0757344	undirected
osa-miR390-5p	aof-miR5139a_L+2	0.356461	undirected
osa-miR390-5p	osa-miR5179_R+2	0.0976544	undirected
osa-miR390-5p	gma-miR6300_R+5	0.314005	undirected
osa-miR390-5p	ath-miR8175_L-2	0.219907	undirected
osa-miR390-5p	PC-5p-27117_547	0.212592	undirected
osa-miR390-5p	PC-3p-1468_4334	0.191764	undirected
osa-miR390-5p	PC-3p-195439_100	0.0471409	undirected
osa-miR390-5p	PC-5p-20107_675	0.0901815	undirected
osa-miR390-5p	PC-5p-3679_2129	0.208047	undirected
osa-miR390-5p	PC-3p-1069_5612	0.20489	undirected
osa-miR390-5p	PC-5p-811540_17	0.0359975	undirected
bdi-miR390a-3p_2ss17CT19CT	osa-miR393a_R+1	0.114401	undirected
bdi-miR390a-3p_2ss17CT19CT	osa-miR394	0.0527949	undirected
bdi-miR390a-3p_2ss17CT19CT	osa-miR395b_L-1R+1	0.0288635	undirected
bdi-miR390a-3p_2ss17CT19CT	csi-miR396a-3p_L+2R-1_1ss15TA	0.0456022	undirected
bdi-miR390a-3p_2ss17CT19CT	aof-MIR396a-p3	0.197668	undirected
bdi-miR390a-3p_2ss17CT19CT	osa-miR396a-3p_R+1	0.102529	undirected
bdi-miR390a-3p_2ss17CT19CT	osa-MIR444a-p5_2ss5GA18TC	0.0457228	undirected
bdi-miR390a-3p_2ss17CT19CT	miR156h	0.132847	undirected
bdi-miR390a-3p_2ss17CT19CT	zma-miR156a-3p_2ss9CA22TC	0.154964	undirected
bdi-miR390a-3p_2ss17CT19CT	osa-miR156a_R+1_1ss19AT	0.0630313	undirected
bdi-miR390a-3p_2ss17CT19CT	osa-miR156f-3p_2ss13TC21GC	0.144242	undirected
bdi-miR390a-3p_2ss17CT19CT	osa-miR156c-3p_1ss21GC	0.144242	undirected
bdi-miR390a-3p_2ss17CT19CT	osa-MIR156c-p5_1ss17AT	0.164871	undirected
bdi-miR390a-3p_2ss17CT19CT	miR156ac	0.224654	undirected
bdi-miR390a-3p_2ss17CT19CT	osa-miR156c-3p	0.243934	undirected
bdi-miR390a-3p_2ss17CT19CT	miR156g	0.23783	undirected
bdi-miR390a-3p_2ss17CT19CT	miR156y	0.0422657	undirected
bdi-miR390a-3p_2ss17CT19CT	miR156a	0.141632	undirected
bdi-miR390a-3p_2ss17CT19CT	osa-miR156a_1ss9GT	0.130289	undirected
bdi-miR390a-3p_2ss17CT19CT	osa-MIR159c-p5_1ss1AT	0.0591394	undirected
bdi-miR390a-3p_2ss17CT19CT	osa-miR160a-5p_R-1_1ss15TA	0.0344776	undirected
bdi-miR390a-3p_2ss17CT19CT	aof-MIR164-p5	0.0474954	undirected
bdi-miR390a-3p_2ss17CT19CT	osa-miR166b-5p_1ss19GT	0.147202	undirected
bdi-miR390a-3p_2ss17CT19CT	peu-MIR2916-p3_2ss12CT18GC	0.0520993	undirected
bdi-miR390a-3p_2ss17CT19CT	osa-miR166a-3p_R+1	0.169314	undirected
bdi-miR390a-3p_2ss17CT19CT	gra-miR167a_L-2R+2	0.176683	undirected
bdi-miR390a-3p_2ss17CT19CT	mtr-miR168c-3p_1ss3CT	0.0800796	undirected
bdi-miR390a-3p_2ss17CT19CT	vca-miR391-5p_2ss1TA21GT	0.027151	undirected
bdi-miR390a-3p_2ss17CT19CT	miR397a	0.0207291	undirected
bdi-miR390a-3p_2ss17CT19CT	lus-MIR397b-p3_1ss4AG	0.0256304	undirected
bdi-miR390a-3p_2ss17CT19CT	osa-miR408-3p_L-1R+1_1ss9CT	0.0238998	undirected
bdi-miR390a-3p_2ss17CT19CT	osa-MIR2096-p5_2ss6CG17CT	0.0302724	undirected
bdi-miR390a-3p_2ss17CT19CT	mtr-MIR2671b-p3_2ss3TA17CT	0.0358717	undirected
bdi-miR390a-3p_2ss17CT19CT	vvi-miR3630-3p_L-2_1ss21AG	0.04752	undirected
bdi-miR390a-3p_2ss17CT19CT	gma-MIR4995-p5	0.0237181	undirected
bdi-miR390a-3p_2ss17CT19CT	gma-MIR4995-p5_1ss21GA	0.0233902	undirected
bdi-miR390a-3p_2ss17CT19CT	gma-MIR4995-p3_2ss19GA22AC	0.0282202	undirected
bdi-miR390a-3p_2ss17CT19CT	aof-miR5139b_L-3	0.086295	undirected
bdi-miR390a-3p_2ss17CT19CT	aof-miR5139b_L-3_1ss9GC	0.0859594	undirected
bdi-miR390a-3p_2ss17CT19CT	aof-miR5139b_L-2_1ss3CA	0.14684	undirected
bdi-miR390a-3p_2ss17CT19CT	gma-MIR5368-p5_2ss20TC23CT	0.0212121	undirected
bdi-miR390a-3p_2ss17CT19CT	hbr-miR6173_L+1	0.02315	undirected
bdi-miR390a-3p_2ss17CT19CT	hbr-MIR6173-p5_2ss23AG24GC	0.0255452	undirected
bdi-miR390a-3p_2ss17CT19CT	ppe-MIR6295-p3_2ss5GC17TC	0.0647743	undirected
bdi-miR390a-3p_2ss17CT19CT	ptc-MIR7819-p3_2ss11TC18AC	0.0708815	undirected
bdi-miR390a-3p_2ss17CT19CT	csi-miR159a-5p_1ss21GA	0.217976	undirected
bdi-miR390a-3p_2ss17CT19CT	vca-miR159-3p_L+2	0.0423363	undirected
bdi-miR390a-3p_2ss17CT19CT	bdi-miR162	0.0465912	undirected
bdi-miR390a-3p_2ss17CT19CT	mtr-miR166a_R+4	0.0899129	undirected
bdi-miR390a-3p_2ss17CT19CT	vca-miR167b-3p	0.159853	undirected
bdi-miR390a-3p_2ss17CT19CT	zma-miR168a-5p	0.0444553	undirected
bdi-miR390a-3p_2ss17CT19CT	miR169b	0.0491844	undirected
bdi-miR390a-3p_2ss17CT19CT	aly-miR171a-3p_L-3R+3	0.0306765	undirected
bdi-miR390a-3p_2ss17CT19CT	ata-miR171c-5p_2ss3GA12CA	0.0204455	undirected
bdi-miR390a-3p_2ss17CT19CT	osa-miR171i-5p	0.0283707	undirected
bdi-miR390a-3p_2ss17CT19CT	mdm-miR171a	0.0299073	undirected
bdi-miR390a-3p_2ss17CT19CT	aof-miR393a_1ss22CT	0.0849268	undirected
bdi-miR390a-3p_2ss17CT19CT	bra-miR398-5p_1ss8CT	0.199612	undirected
bdi-miR390a-3p_2ss17CT19CT	bra-miR398-3p	0.029353	undirected
bdi-miR390a-3p_2ss17CT19CT	ptc-miR398b_1ss15GA	0.029353	undirected
bdi-miR390a-3p_2ss17CT19CT	osa-miR444a-3p.2	0.0432775	undirected
bdi-miR390a-3p_2ss17CT19CT	osa-miR529b	0.0376239	undirected
bdi-miR390a-3p_2ss17CT19CT	osa-miR1423-5p_L-2R+2	0.0600952	undirected
bdi-miR390a-3p_2ss17CT19CT	osa-miR1425-5p	0.0664827	undirected
bdi-miR390a-3p_2ss17CT19CT	osa-miR1866-5p	0.0432843	undirected
bdi-miR390a-3p_2ss17CT19CT	osa-miR1866-3p_R+2	0.0459199	undirected
bdi-miR390a-3p_2ss17CT19CT	osa-miR1874-3p	0.0481373	undirected
bdi-miR390a-3p_2ss17CT19CT	osa-miR1876	0.0437782	undirected
bdi-miR390a-3p_2ss17CT19CT	bra-miR1885b	0.070222	undirected
bdi-miR390a-3p_2ss17CT19CT	aof-miR5139a_L+2	0.0975781	undirected
bdi-miR390a-3p_2ss17CT19CT	osa-miR5144-5p	0.0396211	undirected
bdi-miR390a-3p_2ss17CT19CT	sbi-miR5564a_L-2R+1_1ss3GT	0.0385923	undirected
bdi-miR390a-3p_2ss17CT19CT	gma-miR6300_R+5	0.0489122	undirected
bdi-miR390a-3p_2ss17CT19CT	ath-miR8175_L-2	0.0297913	undirected
bdi-miR390a-3p_2ss17CT19CT	PC-5p-383_14983	0.169478	undirected
bdi-miR390a-3p_2ss17CT19CT	PC-5p-27117_547	0.120528	undirected
bdi-miR390a-3p_2ss17CT19CT	PC-3p-1468_4334	0.0903035	undirected
bdi-miR390a-3p_2ss17CT19CT	PC-5p-73672_253	0.0826038	undirected
bdi-miR390a-3p_2ss17CT19CT	PC-5p-20107_675	0.0344608	undirected
bdi-miR390a-3p_2ss17CT19CT	PC-5p-3679_2129	0.0703773	undirected
bdi-miR390a-3p_2ss17CT19CT	PC-3p-1069_5612	0.142472	undirected
bdi-miR390a-3p_2ss17CT19CT	PC-3p-425177_41	0.0332283	undirected
bdi-miR390a-3p_2ss17CT19CT	PC-3p-284381_66	0.0320782	undirected
osa-miR393a_R+1	osa-miR395b_L-1R+1	0.0747964	undirected
osa-miR393a_R+1	miR156h	0.258514	undirected
osa-miR393a_R+1	zma-miR156a-3p_2ss9CA22TC	0.159221	undirected
osa-miR393a_R+1	osa-miR156f-3p_2ss13TC21GC	0.285599	undirected
osa-miR393a_R+1	osa-miR156c-3p_1ss21GC	0.285599	undirected
osa-miR393a_R+1	osa-MIR156c-p5_1ss17AT	0.0941627	undirected
osa-miR393a_R+1	miR156ac	0.0289462	undirected
osa-miR393a_R+1	osa-miR156c-3p	0.0353143	undirected
osa-miR393a_R+1	miR156g	0.0358413	undirected
osa-miR393a_R+1	miR156y	0.0613497	undirected
osa-miR393a_R+1	miR156a	0.18948	undirected
osa-miR393a_R+1	osa-miR156a_1ss9GT	0.220414	undirected
osa-miR393a_R+1	aof-MIR166b-p5_2ss6GC17TG	0.0800959	undirected
osa-miR393a_R+1	peu-MIR2916-p3_2ss12CT18GC	0.297572	undirected
osa-miR393a_R+1	gra-miR167a_L-2R+2	0.302089	undirected
osa-miR393a_R+1	bna-MIR169c-p5_2ss12GC17TG	0.05064	undirected
osa-miR393a_R+1	osa-miR171a	0.0548764	undirected
osa-miR393a_R+1	osa-miR408-3p_L-1R+1_1ss9CT	0.0210563	undirected
osa-miR393a_R+1	osa-MIR444e-p3	0.101412	undirected
osa-miR393a_R+1	tae-MIR1119-p3_2ss11AT17GA	0.205442	undirected
osa-miR393a_R+1	osa-MIR2096-p5_2ss6CG17CT	0.272791	undirected
osa-miR393a_R+1	mtr-MIR2592ah-p3_2ss6TA17CG	0.0358133	undirected
osa-miR393a_R+1	mtr-MIR2671b-p3_2ss3TA17CT	0.244495	undirected
osa-miR393a_R+1	vvi-miR3630-3p_L-2_1ss21AG	0.0401366	undirected
osa-miR393a_R+1	gma-MIR4995-p5	0.244365	undirected
osa-miR393a_R+1	ath-MIR406-p3_2ss4AG18TG	0.0489572	undirected
osa-miR393a_R+1	gma-MIR4995-p5_1ss21GA	0.24253	undirected
osa-miR393a_R+1	gma-MIR4995-p3_2ss19GA22AC	0.264573	undirected
osa-miR393a_R+1	cas-MIR5139-p3_2ss10AG18TC	0.106687	undirected
osa-miR393a_R+1	gma-MIR5368-p5_1ss20TC	0.218393	undirected
osa-miR393a_R+1	gma-MIR5368-p3_1ss12CT	0.143126	undirected
osa-miR393a_R+1	gma-MIR5368-p5_2ss20TC21TA	0.174562	undirected
osa-miR393a_R+1	gma-MIR5368-p3_2ss12CT20TA	0.0788859	undirected
osa-miR393a_R+1	gma-MIR5368-p5_2ss20TC23CT	0.227504	undirected
osa-miR393a_R+1	gma-MIR5368-p3_2ss1AT18CA	0.173957	undirected
osa-miR393a_R+1	hbr-miR6173_L+1	0.243425	undirected
osa-miR393a_R+1	hbr-MIR6173-p3_1ss4CT	0.202822	undirected
osa-miR393a_R+1	hbr-MIR6173-p5_2ss23AG24GC	0.256059	undirected
osa-miR393a_R+1	lja-MIR7531-p5_2ss11TC17CA	0.0417822	undirected
osa-miR393a_R+1	ptc-MIR7819-p3_2ss11TC18AC	0.267215	undirected
osa-miR393a_R+1	lja-MIR11069-p3_2ss7TG18AT	0.19258	undirected
osa-miR393a_R+1	cst-MIR11334-p5_2ss8TG17TC	0.0360505	undirected
osa-miR393a_R+1	vca-miR167b-3p	0.0902112	undirected
osa-miR393a_R+1	zma-miR168a-5p	0.278976	undirected
osa-miR393a_R+1	miR169b	0.241982	undirected
osa-miR393a_R+1	aof-miR393a_1ss22CT	0.340587	undirected
osa-miR393a_R+1	bra-miR398-5p_1ss8CT	0.275063	undirected
osa-miR393a_R+1	bra-miR398-3p	0.0276777	undirected
osa-miR393a_R+1	ptc-miR398b_1ss15GA	0.0276777	undirected
osa-miR393a_R+1	osa-miR444a-3p.2	0.252288	undirected
osa-miR393a_R+1	osa-miR1423-5p_L-2R+2	0.211682	undirected
osa-miR393a_R+1	osa-miR1423-3p_R+3	0.226009	undirected
osa-miR393a_R+1	osa-miR1425-5p	0.335618	undirected
osa-miR393a_R+1	osa-miR1861e_L-3R+2	0.155968	undirected
osa-miR393a_R+1	osa-miR1866-5p	0.219062	undirected
osa-miR393a_R+1	osa-miR1866-3p_R+2	0.272872	undirected
osa-miR393a_R+1	osa-miR1874-3p	0.267538	undirected
osa-miR393a_R+1	osa-miR1876	0.303439	undirected
osa-miR393a_R+1	bra-miR1885b	0.173545	undirected
osa-miR393a_R+1	osa-miR5144-5p	0.211481	undirected
osa-miR393a_R+1	sbi-miR5564a_L-2R+1_1ss3GT	0.132826	undirected
osa-miR393a_R+1	PC-5p-383_14983	0.25782	undirected
osa-miR393a_R+1	PC-5p-73672_253	0.267206	undirected
osa-miR393a_R+1	PC-5p-92499_208	0.050377	undirected
osa-miR393a_R+1	PC-5p-1346059_7	0.167244	undirected
osa-miR393a_R+1	PC-3p-425177_41	0.189466	undirected
osa-miR393a_R+1	PC-3p-284381_66	0.121833	undirected
ptc-miR393a-3p_1ss8TC	csi-miR396a-3p_L+2R-1_1ss15TA	0.0235268	undirected
ptc-miR393a-3p_1ss8TC	aof-MIR396a-p3	0.0786829	undirected
ptc-miR393a-3p_1ss8TC	osa-miR396a-3p_R+1	0.0644034	undirected
ptc-miR393a-3p_1ss8TC	miR156ac	0.0310166	undirected
ptc-miR393a-3p_1ss8TC	osa-miR166a-3p_R+1	0.0681856	undirected
ptc-miR393a-3p_1ss8TC	aof-miR5139b_L-3	0.126595	undirected
ptc-miR393a-3p_1ss8TC	aof-miR5139b_L-3_1ss9GC	0.0854865	undirected
ptc-miR393a-3p_1ss8TC	aof-miR5139a_L-1_1ss8GC	0.0819476	undirected
ptc-miR393a-3p_1ss8TC	aof-miR5139b_L-2_1ss3CA	0.0578508	undirected
ptc-miR393a-3p_1ss8TC	ppe-MIR6295-p3_2ss5GC17TC	0.119929	undirected
ptc-miR393a-3p_1ss8TC	csi-miR159a-5p_1ss21GA	0.0445265	undirected
ptc-miR393a-3p_1ss8TC	mtr-miR166a_R+4	0.0494105	undirected
ptc-miR393a-3p_1ss8TC	osa-miR171i-5p	0.0220047	undirected
ptc-miR393a-3p_1ss8TC	ptc-miR390a_R+2	0.0260299	undirected
ptc-miR393a-3p_1ss8TC	osa-miR1882e-3p	0.0872126	undirected
ptc-miR393a-3p_1ss8TC	aof-miR5139a_L+2	0.119113	undirected
ptc-miR393a-3p_1ss8TC	osa-miR5179_R+2	0.0808322	undirected
ptc-miR393a-3p_1ss8TC	gma-miR6300_R+5	0.0338227	undirected
ptc-miR393a-3p_1ss8TC	ath-miR8175_L-2	0.0987752	undirected
ptc-miR393a-3p_1ss8TC	PC-5p-27117_547	0.0303952	undirected
ptc-miR393a-3p_1ss8TC	PC-3p-1468_4334	0.0213674	undirected
ptc-miR393a-3p_1ss8TC	PC-5p-3679_2129	0.0445163	undirected
ptc-miR393a-3p_1ss8TC	PC-3p-1069_5612	0.020174	undirected
osa-miR394	aof-MIR396a-p3	0.0646398	undirected
osa-miR394	osa-miR396a-3p_R+1	0.036038	undirected
osa-miR394	zma-miR156a-3p_2ss9CA22TC	0.0210967	undirected
osa-miR394	miR156ac	0.0631854	undirected
osa-miR394	osa-miR156c-3p	0.0459945	undirected
osa-miR394	miR156g	0.0463111	undirected
osa-miR394	osa-miR166b-5p_1ss19GT	0.0498421	undirected
osa-miR394	osa-miR166a-3p_R+1	0.0499803	undirected
osa-miR394	stu-MIR166a-p3_1ss12GC	0.0257036	undirected
osa-miR394	miR172a	0.0662929	undirected
osa-miR394	mtr-MIR2111o-p3_2ss17GC18AT	0.0249621	undirected
osa-miR394	aof-miR5139b_L-3	0.0281743	undirected
osa-miR394	aof-miR5139b_L-3_1ss9GC	0.0282769	undirected
osa-miR394	aof-miR5139b_L-2_1ss3CA	0.0425604	undirected
osa-miR394	csi-miR159a-5p_1ss21GA	0.0713608	undirected
osa-miR394	vca-miR159-3p_L+2	0.055053	undirected
osa-miR394	mtr-miR166a_R+4	0.0313112	undirected
osa-miR394	vca-miR167b-3p	0.0217741	undirected
osa-miR394	aly-miR171a-3p_L-3R+3	0.0323431	undirected
osa-miR394	mdm-miR171a	0.0531663	undirected
osa-miR394	bra-miR398-5p_1ss8CT	0.0252569	undirected
osa-miR394	bra-miR398-3p	0.0244601	undirected
osa-miR394	ptc-miR398b_1ss15GA	0.0244601	undirected
osa-miR394	aof-miR5139a_L+2	0.0303373	undirected
osa-miR394	PC-5p-27117_547	0.0448761	undirected
osa-miR394	PC-3p-1468_4334	0.0383291	undirected
osa-miR394	PC-5p-3679_2129	0.0288565	undirected
osa-miR394	PC-3p-1069_5612	0.0550754	undirected
osa-miR395b_L-1R+1	miR156h	0.188386	undirected
osa-miR395b_L-1R+1	zma-miR156a-3p_2ss9CA22TC	0.0974236	undirected
osa-miR395b_L-1R+1	osa-miR156f-3p_2ss13TC21GC	0.220464	undirected
osa-miR395b_L-1R+1	osa-miR156c-3p_1ss21GC	0.220464	undirected
osa-miR395b_L-1R+1	miR156y	0.0331772	undirected
osa-miR395b_L-1R+1	miR156a	0.136575	undirected
osa-miR395b_L-1R+1	osa-miR156a_1ss9GT	0.175554	undirected
osa-miR395b_L-1R+1	aof-MIR166b-p5_2ss6GC17TG	0.0611124	undirected
osa-miR395b_L-1R+1	peu-MIR2916-p3_2ss12CT18GC	0.154448	undirected
osa-miR395b_L-1R+1	gra-miR167a_L-2R+2	0.199498	undirected
osa-miR395b_L-1R+1	bna-MIR169c-p5_2ss12GC17TG	0.051352	undirected
osa-miR395b_L-1R+1	osa-miR171a	0.0376187	undirected
osa-miR395b_L-1R+1	osa-MIR444e-p3	0.0218837	undirected
osa-miR395b_L-1R+1	tae-MIR1119-p3_2ss11AT17GA	0.107098	undirected
osa-miR395b_L-1R+1	osa-MIR2096-p5_2ss6CG17CT	0.139151	undirected
osa-miR395b_L-1R+1	mtr-MIR2592ah-p3_2ss6TA17CG	0.0312389	undirected
osa-miR395b_L-1R+1	mtr-MIR2671b-p3_2ss3TA17CT	0.141668	undirected
osa-miR395b_L-1R+1	gma-MIR4995-p5	0.143264	undirected
osa-miR395b_L-1R+1	ath-MIR406-p3_2ss4AG18TG	0.0289181	undirected
osa-miR395b_L-1R+1	gma-MIR4995-p5_1ss21GA	0.142391	undirected
osa-miR395b_L-1R+1	gma-MIR4995-p3_2ss19GA22AC	0.142085	undirected
osa-miR395b_L-1R+1	cas-MIR5139-p3_2ss10AG18TC	0.0894347	undirected
osa-miR395b_L-1R+1	gma-MIR5368-p5_1ss20TC	0.137066	undirected
osa-miR395b_L-1R+1	gma-MIR5368-p3_1ss12CT	0.105747	undirected
osa-miR395b_L-1R+1	gma-MIR5368-p5_2ss20TC21TA	0.115853	undirected
osa-miR395b_L-1R+1	gma-MIR5368-p3_2ss12CT20TA	0.0621848	undirected
osa-miR395b_L-1R+1	gma-MIR5368-p5_2ss20TC23CT	0.140277	undirected
osa-miR395b_L-1R+1	gma-MIR5368-p3_2ss1AT18CA	0.120048	undirected
osa-miR395b_L-1R+1	mtr-MIR2592ay-p3_2ss6AG17CG	0.0472885	undirected
osa-miR395b_L-1R+1	hbr-miR6173_L+1	0.139107	undirected
osa-miR395b_L-1R+1	hbr-MIR6173-p3_1ss4CT	0.12432	undirected
osa-miR395b_L-1R+1	hbr-MIR6173-p5_2ss23AG24GC	0.143473	undirected
osa-miR395b_L-1R+1	lja-MIR7531-p5_2ss11TC17CA	0.0393766	undirected
osa-miR395b_L-1R+1	ptc-MIR7819-p3_2ss11TC18AC	0.138282	undirected
osa-miR395b_L-1R+1	bol-MIR9410-p5_2ss4TG17TA	0.0213363	undirected
osa-miR395b_L-1R+1	lja-MIR11069-p3_2ss7TG18AT	0.107702	undirected
osa-miR395b_L-1R+1	cst-MIR11334-p5_2ss8TG17TC	0.0238293	undirected
osa-miR395b_L-1R+1	zma-miR168a-5p	0.0894659	undirected
osa-miR395b_L-1R+1	miR169b	0.132521	undirected
osa-miR395b_L-1R+1	aof-miR393a_1ss22CT	0.191991	undirected
osa-miR395b_L-1R+1	bra-miR398-5p_1ss8CT	0.1274	undirected
osa-miR395b_L-1R+1	osa-miR444a-3p.2	0.107583	undirected
osa-miR395b_L-1R+1	osa-miR1423-5p_L-2R+2	0.111039	undirected
osa-miR395b_L-1R+1	osa-miR1423-3p_R+3	0.113234	undirected
osa-miR395b_L-1R+1	osa-miR1425-5p	0.117685	undirected
osa-miR395b_L-1R+1	osa-miR1861e_L-3R+2	0.0684419	undirected
osa-miR395b_L-1R+1	osa-miR1866-5p	0.0452614	undirected
osa-miR395b_L-1R+1	osa-miR1866-3p_R+2	0.153276	undirected
osa-miR395b_L-1R+1	osa-miR1874-3p	0.0791135	undirected
osa-miR395b_L-1R+1	osa-miR1876	0.113267	undirected
osa-miR395b_L-1R+1	osa-miR5144-5p	0.0288828	undirected
osa-miR395b_L-1R+1	sbi-miR5564a_L-2R+1_1ss3GT	0.0494871	undirected
osa-miR395b_L-1R+1	PC-5p-383_14983	0.0957023	undirected
osa-miR395b_L-1R+1	PC-5p-73672_253	0.107789	undirected
osa-miR395b_L-1R+1	PC-5p-92499_208	0.379298	undirected
osa-miR395b_L-1R+1	PC-5p-1346059_7	0.0890096	undirected
osa-miR395b_L-1R+1	PC-3p-425177_41	0.022085	undirected
osa-miR395b_L-1R+1	PC-3p-284381_66	0.0535099	undirected
osa-miR396a-5p_R-1_1ss19CT	osa-miR396a-5p_2ss7AG21GA	0.114929	undirected
osa-miR396a-5p_R-1_1ss19CT	osa-miR396c-5p_2ss7AG21TG	0.105266	undirected
osa-miR396a-5p_R-1_1ss19CT	osa-miR396a-5p_1ss7AG	0.105266	undirected
osa-miR396a-5p_R-1_1ss19CT	osa-miR396a-5p	0.0864665	undirected
osa-miR396a-5p_R-1_1ss19CT	osa-miR159c_L-1	0.0729343	undirected
osa-miR396a-5p_R-1_1ss19CT	aof-MIR166b-p5_2ss6GC17TG	0.0476564	undirected
osa-miR396a-5p_R-1_1ss19CT	peu-MIR2916-p3_2ss12CT18GC	0.0464625	undirected
osa-miR396a-5p_R-1_1ss19CT	stu-MIR166a-p3_1ss12GC	0.0362548	undirected
osa-miR396a-5p_R-1_1ss19CT	bna-MIR169c-p5_2ss12GC17TG	0.132555	undirected
osa-miR396a-5p_R-1_1ss19CT	osa-miR171a	0.0418032	undirected
osa-miR396a-5p_R-1_1ss19CT	bna-MIR393-p3_2ss1AT17AT	0.120424	undirected
osa-miR396a-5p_R-1_1ss19CT	eun-MIR530-p5_2ss3AT17CA	0.0528266	undirected
osa-miR396a-5p_R-1_1ss19CT	tae-MIR1119-p3_2ss11AT17GA	0.0770207	undirected
osa-miR396a-5p_R-1_1ss19CT	osa-MIR2096-p5_2ss6CG17CT	0.0658351	undirected
osa-miR396a-5p_R-1_1ss19CT	mtr-MIR2111o-p3_2ss17GC18AT	0.0300903	undirected
osa-miR396a-5p_R-1_1ss19CT	mtr-MIR2592ah-p3_2ss6TA17CG	0.12791	undirected
osa-miR396a-5p_R-1_1ss19CT	mtr-MIR2671b-p3_2ss3TA17CT	0.060907	undirected
osa-miR396a-5p_R-1_1ss19CT	gma-MIR4995-p5	0.0878143	undirected
osa-miR396a-5p_R-1_1ss19CT	gma-MIR4995-p5_1ss21GA	0.0897436	undirected
osa-miR396a-5p_R-1_1ss19CT	gma-MIR4995-p3_2ss19GA22AC	0.0742863	undirected
osa-miR396a-5p_R-1_1ss19CT	cas-MIR5139-p3_2ss10AG18TC	0.0643285	undirected
osa-miR396a-5p_R-1_1ss19CT	gma-MIR5368-p5_1ss20TC	0.0969935	undirected
osa-miR396a-5p_R-1_1ss19CT	gma-MIR5368-p3_1ss12CT	0.11943	undirected
osa-miR396a-5p_R-1_1ss19CT	gma-MIR5368-p5_2ss20TC21TA	0.0896722	undirected
osa-miR396a-5p_R-1_1ss19CT	gma-MIR5368-p3_2ss12CT20TA	0.102754	undirected
osa-miR396a-5p_R-1_1ss19CT	gma-MIR5368-p5_2ss20TC23CT	0.0944432	undirected
osa-miR396a-5p_R-1_1ss19CT	gma-MIR5368-p3_2ss1AT18CA	0.110339	undirected
osa-miR396a-5p_R-1_1ss19CT	mtr-MIR2592ay-p3_2ss6AG17CG	0.0336611	undirected
osa-miR396a-5p_R-1_1ss19CT	hbr-miR6173_L+1	0.085138	undirected
osa-miR396a-5p_R-1_1ss19CT	hbr-MIR6173-p3_1ss4CT	0.0908759	undirected
osa-miR396a-5p_R-1_1ss19CT	hbr-MIR6173-p5_2ss23AG24GC	0.0811841	undirected
osa-miR396a-5p_R-1_1ss19CT	ghr-MIR7499-p3_2ss10GC17CG	0.0280014	undirected
osa-miR396a-5p_R-1_1ss19CT	ghr-MIR7500-p5_2ss13TC18TA	0.108904	undirected
osa-miR396a-5p_R-1_1ss19CT	lja-MIR7531-p5_2ss11TC17CA	0.132884	undirected
osa-miR396a-5p_R-1_1ss19CT	ptc-MIR7819-p3_2ss11TC18AC	0.0239337	undirected
osa-miR396a-5p_R-1_1ss19CT	lja-MIR11069-p3_2ss7TG18AT	0.0728896	undirected
osa-miR396a-5p_R-1_1ss19CT	cst-MIR11334-p5_2ss8TG17TC	0.0230191	undirected
osa-miR396a-5p_R-1_1ss19CT	zma-miR168a-5p	0.0288197	undirected
osa-miR396a-5p_R-1_1ss19CT	miR169b	0.0325595	undirected
osa-miR396a-5p_R-1_1ss19CT	aof-miR393a_1ss22CT	0.0346658	undirected
osa-miR396a-5p_R-1_1ss19CT	osa-miR444a-3p.2	0.0326744	undirected
osa-miR396a-5p_R-1_1ss19CT	osa-miR1423-3p_R+3	0.0688466	undirected
osa-miR396a-5p_R-1_1ss19CT	osa-miR1425-5p	0.0288809	undirected
osa-miR396a-5p_R-1_1ss19CT	osa-miR1861e_L-3R+2	0.0360337	undirected
osa-miR396a-5p_R-1_1ss19CT	osa-miR1866-3p_R+2	0.0487203	undirected
osa-miR396a-5p_R-1_1ss19CT	osa-miR1876	0.040398	undirected
osa-miR396a-5p_R-1_1ss19CT	PC-5p-1346059_7	0.0635905	undirected
osa-miR396a-5p_2ss7AG21GA	osa-miR396c-5p_2ss7AG21TG	0.535848	undirected
osa-miR396a-5p_2ss7AG21GA	osa-miR396a-5p_1ss7AG	0.535848	undirected
osa-miR396a-5p_2ss7AG21GA	osa-miR396a-5p	0.423718	undirected
osa-miR396a-5p_2ss7AG21GA	aof-miR396a_1ss2TC	0.0293137	undirected
osa-miR396a-5p_2ss7AG21GA	osa-miR396a-5p_L-3	0.11158	undirected
osa-miR396a-5p_2ss7AG21GA	osa-miR159c_L-1	0.199464	undirected
osa-miR396a-5p_2ss7AG21GA	stu-MIR166a-p3_1ss12GC	0.256651	undirected
osa-miR396a-5p_2ss7AG21GA	gma-MIR167a-p3_1ss2AT	0.0242143	undirected
osa-miR396a-5p_2ss7AG21GA	gma-MIR167a-p5_1ss2AT	0.0242143	undirected
osa-miR396a-5p_2ss7AG21GA	ath-MIR169k-p5_2ss14TG20CA	0.0646476	undirected
osa-miR396a-5p_2ss7AG21GA	egu-MIR172e-p3_2ss13CG18AC	0.14614	undirected
osa-miR396a-5p_2ss7AG21GA	nta-MIR172e-p5_2ss15CG19TA	0.0764413	undirected
osa-miR396a-5p_2ss7AG21GA	nta-MIR172e-p3_2ss15CG19TA	0.0764413	undirected
osa-miR396a-5p_2ss7AG21GA	bna-MIR393-p3_2ss1AT17AT	0.0691092	undirected
osa-miR396a-5p_2ss7AG21GA	aly-MIR398a-p3_2ss14GA17TC	0.14614	undirected
osa-miR396a-5p_2ss7AG21GA	aly-MIR403a-p5_2ss3TA17GT	0.0389301	undirected
osa-miR396a-5p_2ss7AG21GA	eun-MIR530-p5_2ss3AT17CA	0.023523	undirected
osa-miR396a-5p_2ss7AG21GA	mtr-MIR2111o-p3_2ss17GC18AT	0.219738	undirected
osa-miR396a-5p_2ss7AG21GA	hbr-MIR6483-p5_1ss16TC	0.0638746	undirected
osa-miR396a-5p_2ss7AG21GA	hbr-MIR6483-p3_2ss16TC18CG	0.14614	undirected
osa-miR396a-5p_2ss7AG21GA	ghr-MIR7499-p3_2ss10GC17CG	0.0288388	undirected
osa-miR396a-5p_2ss7AG21GA	ghr-MIR7500-p5_2ss13TC18TA	0.0699638	undirected
osa-miR396a-5p_2ss7AG21GA	lja-MIR11100-p5_2ss3AC18AT	0.14614	undirected
osa-miR396a-5p_2ss7AG21GA	PC-3p-2734489_3	0.14614	undirected
csi-miR396a-3p_L+2R-1_1ss15TA	aof-MIR396a-p3	0.200653	undirected
csi-miR396a-3p_L+2R-1_1ss15TA	osa-miR396a-3p_R+1	0.153013	undirected
csi-miR396a-3p_L+2R-1_1ss15TA	osa-miR156a_R+1_1ss19AT	0.0832114	undirected
csi-miR396a-3p_L+2R-1_1ss15TA	osa-MIR156c-p5_1ss17AT	0.0608085	undirected
csi-miR396a-3p_L+2R-1_1ss15TA	miR156ac	0.160218	undirected
csi-miR396a-3p_L+2R-1_1ss15TA	osa-miR156c-3p	0.0413764	undirected
csi-miR396a-3p_L+2R-1_1ss15TA	miR156g	0.0530725	undirected
csi-miR396a-3p_L+2R-1_1ss15TA	osa-MIR159c-p5_1ss1AT	0.0614955	undirected
csi-miR396a-3p_L+2R-1_1ss15TA	aof-MIR164-p5	0.0615796	undirected
csi-miR396a-3p_L+2R-1_1ss15TA	osa-miR166b-5p_1ss19GT	0.100106	undirected
csi-miR396a-3p_L+2R-1_1ss15TA	osa-miR166a-3p_R+1	0.193921	undirected
csi-miR396a-3p_L+2R-1_1ss15TA	mtr-miR168c-3p_1ss3CT	0.121981	undirected
csi-miR396a-3p_L+2R-1_1ss15TA	bdi-MIR319a-p5	0.0431425	undirected
csi-miR396a-3p_L+2R-1_1ss15TA	osa-miR319a-3p.2-3p_L-1R+2_1ss14TA	0.0826666	undirected
csi-miR396a-3p_L+2R-1_1ss15TA	osa-miR319a-3p.2-3p_R+1_1ss14TA	0.0431425	undirected
csi-miR396a-3p_L+2R-1_1ss15TA	vca-miR391-5p_2ss1TA21GT	0.222072	undirected
csi-miR396a-3p_L+2R-1_1ss15TA	aof-miR5139b_L-3	0.20533	undirected
csi-miR396a-3p_L+2R-1_1ss15TA	aof-miR5139b_L-3_1ss9GC	0.226906	undirected
csi-miR396a-3p_L+2R-1_1ss15TA	aof-miR5139a_L-1_1ss8GC	0.0756398	undirected
csi-miR396a-3p_L+2R-1_1ss15TA	aof-miR5139b_L-2_1ss3CA	0.122938	undirected
csi-miR396a-3p_L+2R-1_1ss15TA	ppe-MIR6295-p3_2ss5GC17TC	0.0753978	undirected
csi-miR396a-3p_L+2R-1_1ss15TA	csi-miR159a-5p_1ss21GA	0.228287	undirected
csi-miR396a-3p_L+2R-1_1ss15TA	mtr-miR166a_R+4	0.135819	undirected
csi-miR396a-3p_L+2R-1_1ss15TA	aly-miR171a-3p_L-3R+3	0.0208447	undirected
csi-miR396a-3p_L+2R-1_1ss15TA	ata-miR171c-5p_2ss3GA12CA	0.114413	undirected
csi-miR396a-3p_L+2R-1_1ss15TA	osa-miR171i-5p	0.0535102	undirected
csi-miR396a-3p_L+2R-1_1ss15TA	mdm-miR171a	0.0308166	undirected
csi-miR396a-3p_L+2R-1_1ss15TA	ptc-miR390a_R+2	0.0347573	undirected
csi-miR396a-3p_L+2R-1_1ss15TA	osa-miR529a_L+1_1ss11CT	0.228059	undirected
csi-miR396a-3p_L+2R-1_1ss15TA	cme-miR828	0.0839249	undirected
csi-miR396a-3p_L+2R-1_1ss15TA	osa-miR1882e-3p	0.0377621	undirected
csi-miR396a-3p_L+2R-1_1ss15TA	csi-miR2275a-3p_1ss3TC	0.159676	undirected
csi-miR396a-3p_L+2R-1_1ss15TA	zma-miR2275b-3p_1ss21CT	0.134242	undirected
csi-miR396a-3p_L+2R-1_1ss15TA	aof-miR5139a_L+2	0.159711	undirected
csi-miR396a-3p_L+2R-1_1ss15TA	aof-miR5139b_1ss9GC	0.029251	undirected
csi-miR396a-3p_L+2R-1_1ss15TA	osa-miR5179_R+2	0.0380393	undirected
csi-miR396a-3p_L+2R-1_1ss15TA	gma-miR6300_R+5	0.0672916	undirected
csi-miR396a-3p_L+2R-1_1ss15TA	ath-miR8175_L-2	0.11061	undirected
csi-miR396a-3p_L+2R-1_1ss15TA	PC-5p-27117_547	0.239107	undirected
csi-miR396a-3p_L+2R-1_1ss15TA	PC-3p-1468_4334	0.188505	undirected
csi-miR396a-3p_L+2R-1_1ss15TA	PC-5p-20107_675	0.225286	undirected
csi-miR396a-3p_L+2R-1_1ss15TA	PC-3p-486454_34	0.105021	undirected
csi-miR396a-3p_L+2R-1_1ss15TA	PC-5p-3679_2129	0.208642	undirected
csi-miR396a-3p_L+2R-1_1ss15TA	PC-3p-1069_5612	0.143894	undirected
osa-miR396c-5p_2ss7AG21TG	osa-miR396a-5p_1ss7AG	0.563674	undirected
osa-miR396c-5p_2ss7AG21TG	osa-miR396a-5p	0.466004	undirected
osa-miR396c-5p_2ss7AG21TG	aof-miR396a_1ss2TC	0.0325213	undirected
osa-miR396c-5p_2ss7AG21TG	osa-miR396a-5p_L-3	0.121903	undirected
osa-miR396c-5p_2ss7AG21TG	osa-miR159c_L-1	0.192913	undirected
osa-miR396c-5p_2ss7AG21TG	stu-MIR166a-p3_1ss12GC	0.28131	undirected
osa-miR396c-5p_2ss7AG21TG	gma-MIR167a-p3_1ss2AT	0.0335575	undirected
osa-miR396c-5p_2ss7AG21TG	gma-MIR167a-p5_1ss2AT	0.0335575	undirected
osa-miR396c-5p_2ss7AG21TG	ath-MIR169k-p5_2ss14TG20CA	0.0715711	undirected
osa-miR396c-5p_2ss7AG21TG	egu-MIR172e-p3_2ss13CG18AC	0.153791	undirected
osa-miR396c-5p_2ss7AG21TG	miR172a	0.0202464	undirected
osa-miR396c-5p_2ss7AG21TG	nta-MIR172e-p5_2ss15CG19TA	0.0670693	undirected
osa-miR396c-5p_2ss7AG21TG	nta-MIR172e-p3_2ss15CG19TA	0.0670693	undirected
osa-miR396c-5p_2ss7AG21TG	bna-MIR393-p3_2ss1AT17AT	0.0550351	undirected
osa-miR396c-5p_2ss7AG21TG	aly-MIR398a-p3_2ss14GA17TC	0.153791	undirected
osa-miR396c-5p_2ss7AG21TG	aly-MIR403a-p5_2ss3TA17GT	0.0431783	undirected
osa-miR396c-5p_2ss7AG21TG	eun-MIR530-p5_2ss3AT17CA	0.0208839	undirected
osa-miR396c-5p_2ss7AG21TG	mtr-MIR2111o-p3_2ss17GC18AT	0.239048	undirected
osa-miR396c-5p_2ss7AG21TG	hbr-MIR6483-p5_1ss16TC	0.0717265	undirected
osa-miR396c-5p_2ss7AG21TG	hbr-MIR6483-p3_2ss16TC18CG	0.153791	undirected
osa-miR396c-5p_2ss7AG21TG	ghr-MIR7499-p3_2ss10GC17CG	0.0315862	undirected
osa-miR396c-5p_2ss7AG21TG	ghr-MIR7500-p5_2ss13TC18TA	0.056909	undirected
osa-miR396c-5p_2ss7AG21TG	lja-MIR11100-p5_2ss3AC18AT	0.153791	undirected
osa-miR396c-5p_2ss7AG21TG	PC-3p-2734489_3	0.153791	undirected
aof-MIR396a-p3	osa-miR396a-3p_R+1	0.421141	undirected
aof-MIR396a-p3	osa-MIR444a-p5_2ss5GA18TC	0.0799429	undirected
aof-MIR396a-p3	osa-miR156a_R+1_1ss19AT	0.340522	undirected
aof-MIR396a-p3	osa-MIR156c-p5_1ss17AT	0.0946223	undirected
aof-MIR396a-p3	miR156ac	0.359257	undirected
aof-MIR396a-p3	osa-miR156c-3p	0.283878	undirected
aof-MIR396a-p3	miR156g	0.316675	undirected
aof-MIR396a-p3	osa-MIR159c-p5_1ss1AT	0.108478	undirected
aof-MIR396a-p3	osa-miR160a-5p_R-1_1ss15TA	0.0571783	undirected
aof-MIR396a-p3	aof-MIR164-p5	0.179677	undirected
aof-MIR396a-p3	osa-miR166b-5p_1ss19GT	0.297277	undirected
aof-MIR396a-p3	osa-miR166a-3p_R+1	0.454727	undirected
aof-MIR396a-p3	mtr-miR168c-3p_1ss3CT	0.228895	undirected
aof-MIR396a-p3	vca-miR391-5p_2ss1TA21GT	0.115069	undirected
aof-MIR396a-p3	osa-miR408-5p_R-1_1ss1CA	0.0325679	undirected
aof-MIR396a-p3	vvi-miR3630-3p_L-2_1ss21AG	0.0295805	undirected
aof-MIR396a-p3	aof-miR5139b_L-3	0.408557	undirected
aof-MIR396a-p3	aof-miR5139b_L-3_1ss9GC	0.388183	undirected
aof-MIR396a-p3	aof-miR5139a_L-1_1ss8GC	0.155199	undirected
aof-MIR396a-p3	aof-miR5139b_L-2_1ss3CA	0.480988	undirected
aof-MIR396a-p3	ppe-MIR6295-p3_2ss5GC17TC	0.388712	undirected
aof-MIR396a-p3	csi-miR159a-5p_1ss21GA	0.373892	undirected
aof-MIR396a-p3	vca-miR159-3p_L+2	0.0622351	undirected
aof-MIR396a-p3	bdi-miR162	0.0513077	undirected
aof-MIR396a-p3	mtr-miR166a_R+4	0.460352	undirected
aof-MIR396a-p3	vca-miR167b-3p	0.0561494	undirected
aof-MIR396a-p3	aly-miR171a-3p_L-3R+3	0.073075	undirected
aof-MIR396a-p3	ata-miR171c-5p_2ss3GA12CA	0.117903	undirected
aof-MIR396a-p3	osa-miR171i-5p	0.282188	undirected
aof-MIR396a-p3	mdm-miR171a	0.0879574	undirected
aof-MIR396a-p3	csi-miR172d-5p	0.0535586	undirected
aof-MIR396a-p3	ptc-miR390a_R+2	0.186099	undirected
aof-MIR396a-p3	osa-miR529a_L+1_1ss11CT	0.079402	undirected
aof-MIR396a-p3	osa-miR529b	0.0648464	undirected
aof-MIR396a-p3	bdi-miR1432_L-1	0.0308048	undirected
aof-MIR396a-p3	osa-miR1882e-3p	0.100746	undirected
aof-MIR396a-p3	bra-miR1885b	0.0225006	undirected
aof-MIR396a-p3	csi-miR2275a-3p_1ss3TC	0.0212978	undirected
aof-MIR396a-p3	aof-miR5139a_L+2	0.434534	undirected
aof-MIR396a-p3	osa-miR5179_R+2	0.118575	undirected
aof-MIR396a-p3	gma-miR6300_R+5	0.347035	undirected
aof-MIR396a-p3	ath-miR8175_L-2	0.294367	undirected
aof-MIR396a-p3	PC-5p-27117_547	0.34651	undirected
aof-MIR396a-p3	PC-3p-1468_4334	0.332561	undirected
aof-MIR396a-p3	PC-3p-195439_100	0.0589542	undirected
aof-MIR396a-p3	PC-5p-20107_675	0.181501	undirected
aof-MIR396a-p3	PC-3p-486454_34	0.043095	undirected
aof-MIR396a-p3	PC-5p-3679_2129	0.340667	undirected
aof-MIR396a-p3	PC-3p-1069_5612	0.341178	undirected
aof-MIR396a-p3	PC-5p-811540_17	0.0239396	undirected
osa-miR396a-5p_1ss7AG	osa-miR396a-5p	0.466004	undirected
osa-miR396a-5p_1ss7AG	aof-miR396a_1ss2TC	0.0325213	undirected
osa-miR396a-5p_1ss7AG	osa-miR396a-5p_L-3	0.121903	undirected
osa-miR396a-5p_1ss7AG	osa-miR159c_L-1	0.192913	undirected
osa-miR396a-5p_1ss7AG	stu-MIR166a-p3_1ss12GC	0.28131	undirected
osa-miR396a-5p_1ss7AG	gma-MIR167a-p3_1ss2AT	0.0335575	undirected
osa-miR396a-5p_1ss7AG	gma-MIR167a-p5_1ss2AT	0.0335575	undirected
osa-miR396a-5p_1ss7AG	ath-MIR169k-p5_2ss14TG20CA	0.0715711	undirected
osa-miR396a-5p_1ss7AG	egu-MIR172e-p3_2ss13CG18AC	0.153791	undirected
[truncated: 4,778 more rows]
